# Supplementary material for: 3,3-Dimethyl-10-(4-methoxy­phen­yl)-9-(4-nitro­phen­yl)-1,2,3,4,5,6,7,8,9,10-deca­hydro­acridine-1,8-dione
Source: Acta Crystallogr Sect E Struct Rep Online. 2008 Jun 13;64(Pt 7):o1262. doi: 10.1107/S1600536808017212 (PMC2961676; doi:10.1107/S1600536808017212)
Supplement: Supplementary file 1 [file e-64-o1262-sup1.cif]

##############################################################################
###                                                                        ###
###        Electronic paper (Acta Crystallographica Section E)             ###
###                                                                        ###
##############################################################################
#                                                                            #
# This CIF contains the data in a paper accepted for publication in Acta     #
# Crystallographica Section E. It conforms to the requirements of Notes      #
# for Authors for Section E, and has been peer reviewed under the auspices   #
# of the IUCr Commission on Journals.                                        #
#                                                                            #
# Full details of the Crystallographic Information File format               #
# are given in the paper "The Crystallographic Information File (CIF):       #
# a New Standard Archive File for Crystallography" by S. R. Hall, F. H.      #
# Allen and I. D. Brown [Acta Cryst. (1991), A47, 655-685].                  #
#                                                                            #
# The current version of the core CIF dictionary is obtainable from          #
# ftp://ftp.iucr.org/pub/cif_core.dic. The current version number is 2.4.    #
#                                                                            #
# Software is freely available for graphical display of the structure(s) in  #
# this CIF.  For information consult the CIF home page http://www.iucr.org/  #
# cif/home.html                                                              #
#                                                                            #
# This file may be used for bona fide research purposes within the           #
# scientific community so long as proper attribution is given to the journal # 
# article from which it was obtained.                                        #
#                                                                            #
##############################################################################
                                             
data_global
_audit_creation_method     'from SHELXL97 CIF and IUCr SHELXL97-template'
_journal_date_recd_electronic     2008-05-08
_journal_date_accepted     2008-06-08
_journal_name_full     'Acta Crystallographica, Section E'
_journal_year     2008
_journal_volume     64
_journal_issue      7
_journal_page_first     o1262
_journal_page_last     o1262
_journal_paper_category     QO
_journal_coeditor_code     SG2245
_publ_contact_author_name     'Xiaoqiang, Sun'
_publ_contact_author_address
;
Jiangsu Provincial Key Laboratory of Fine Petrochemical Engineering
Jiangsu Polytechnic University
ChangZhou 213164
People's Republic of China
;
_publ_contact_author_email     mcb_898.student@sina.com.cn
_publ_contact_author_fax         .519E-305
_publ_contact_author_phone         .519E-305
_publ_section_title
;\
3,3-Dimethyl-10-(4-methoxyphenyl)-9-(4-nitrophenyl)-1,2,3,4,5,6,7,8,9,10-\
decahydroacridine-1,8-dione
;
_publ_section_title_footnote
;
 Contribution No. 20272019.
;
loop_
    _publ_author_name
    _publ_author_footnote
    _publ_author_address
    'Chunbao Miao' .
;
Jiangsu Provincial Key Laboratory of Fine Petrochemical Engineering
Jiangsu Polytechnic University
Changzhou 213164
People's Republic of China
;
    'Changsheng Yao' .
;
School of Chemistry and Chemical Engineering
Xuzhou Normal University
Xuzhou 221116
People's Republic of China
;
    'Shujiang Tu' .
;
School of Chemistry and Chemical Engineering
Xuzhou Normal University
Xuzhou 221116
People's Republic of China
;
    'Xiaoqiang Sun' .
;
Jiangsu Provincial Key Laboratory of Fine Petrochemical Engineering
Jiangsu Polytechnic University
Changzhou 213164
People's Republic of China
;
data_I
_chemical_name_systematic
;
3,3-Dimethyl-10-(4-methoxyphenyl)-9-(4-nitrophenyl)-
1,2,3,4,5,6,7,8,9,10-decahydroacridine-1,8-dione
;
_chemical_name_common     ?
_chemical_formula_moiety     'C28 H28 N2 O5'
_chemical_formula_sum     'C28 H28 N2 O5'
_chemical_formula_iupac     'C28 H28 N2 O5'
_chemical_formula_weight     472.52
_chemical_melting_point     498
_symmetry_cell_setting     monoclinic
_symmetry_space_group_name_H-M     'P 21/c'
_symmetry_space_group_name_Hall     '-P 2ybc'
loop_
    _symmetry_equiv_pos_as_xyz
    'x, y, z'
    '-x, y+1/2, -z+1/2'
    '-x, -y, -z'
    'x, -y-1/2, z-1/2'
_cell_length_a     12.463(2)
_cell_length_b     12.104(2)
_cell_length_c     16.408(3)
_cell_angle_alpha     90.00
_cell_angle_beta     98.251(5)
_cell_angle_gamma     90.00
_cell_volume     2449.6(7)
_cell_formula_units_Z     4
_cell_measurement_reflns_used     9180
_cell_measurement_theta_min     3.0
_cell_measurement_theta_max     25.3
_cell_measurement_temperature     293(2)
_exptl_crystal_description     'block'
_exptl_crystal_colour     'yellow'
_exptl_crystal_size_max     0.80
_exptl_crystal_size_mid     0.59
_exptl_crystal_size_min     0.58
_exptl_crystal_density_diffrn     1.281
_exptl_crystal_density_meas     ?
_exptl_crystal_density_method     'not measured'
_exptl_crystal_F_000     1000
_exptl_absorpt_coefficient_mu     0.088
_exptl_absorpt_correction_type     multi-scan
_exptl_absorpt_process_details     '(CrystalClear; Rigaku, 2001)'
_exptl_absorpt_correction_T_min     0.760
_exptl_absorpt_correction_T_max     0.950
_exptl_special_details
;
;
_diffrn_ambient_temperature     293(2)
_diffrn_radiation_type     MoK\a
_diffrn_radiation_wavelength     0.71070
_diffrn_radiation_source     'fine-focus sealed tube'
_diffrn_radiation_monochromator     graphite
_diffrn_measurement_device_type     'Rigaku Mercury'
_diffrn_measurement_method     \w
_diffrn_detector_area_resol_mean     7.31
_diffrn_reflns_number     23202
_diffrn_reflns_av_R_equivalents     0.0296
_diffrn_reflns_av_sigmaI/netI     0.0245
_diffrn_reflns_theta_min     3.02
_diffrn_reflns_theta_max     25.35
_diffrn_reflns_theta_full     25.35
_diffrn_measured_fraction_theta_max     0.996
_diffrn_measured_fraction_theta_full     0.996
_diffrn_reflns_limit_h_min     -15
_diffrn_reflns_limit_h_max     15
_diffrn_reflns_limit_k_min     -14
_diffrn_reflns_limit_k_max     14
_diffrn_reflns_limit_l_min     -19
_diffrn_reflns_limit_l_max     19
_diffrn_standards_number     ?
_diffrn_standards_interval_count     ?
_diffrn_standards_interval_time     ?
_diffrn_standards_decay_%     ?
_refine_special_details
;
Refinement of <i>F</i>^2^ against ALL reflections. The weighted <i>R</i>-factor
<i>wR</i> and goodness of fit <i>S</i> are based on <i>F</i>^2^, conventional
<i>R</i>-factors <i>R</i> are based on <i>F</i>, with <i>F</i> set to zero for
negative <i>F</i>^2^. The threshold expression of <i>F</i>^2^ >
\s(<i>F</i>^2^) is used only for calculating <i>R</i>-factors(gt) <i>etc</i>.
and is not relevant to the choice of reflections for refinement.
<i>R</i>-factors based on <i>F</i>^2^ are statistically about twice as large
as those based on <i>F</i>, and <i>R</i>- factors based on ALL data will be
even larger.
;
_reflns_number_total     4466
_reflns_number_gt     3901
_reflns_threshold_expression     I>2\s(I)
_refine_ls_structure_factor_coef     Fsqd
_refine_ls_matrix_type     full
_refine_ls_R_factor_all     0.0642
_refine_ls_R_factor_gt     0.0544
_refine_ls_wR_factor_gt     0.1180
_refine_ls_wR_factor_ref     0.1230
_refine_ls_goodness_of_fit_ref     1.174
_refine_ls_restrained_S_all     1.174
_refine_ls_number_reflns     4466
_refine_ls_number_parameters     338
_refine_ls_number_restraints     0
_refine_ls_hydrogen_treatment     constr
_refine_ls_weighting_scheme     calc
_refine_ls_weighting_details
          'calc w=1/[\s^2^(Fo^2^)+(0.0452P)^2^+0.665P] where P=(Fo^2^+2Fc^2^)/3'
_atom_sites_solution_hydrogens     geom
_atom_sites_solution_primary     direct
_atom_sites_solution_secondary     difmap
_refine_ls_shift/su_max     0.000
_refine_ls_shift/su_mean     0.000
_refine_diff_density_max     0.150
_refine_diff_density_min     -0.144
_refine_ls_extinction_method     none
_refine_ls_extinction_coef     ?
loop_
    _atom_type_symbol
    _atom_type_description
    _atom_type_scat_dispersion_real
    _atom_type_scat_dispersion_imag
    _atom_type_scat_source
    'C' 'C' 0.0033 0.0016
                         'International Tables Vol C Tables 4.2.6.8 and 6.1.1.4'
    'H' 'H' 0.0000 0.0000
                         'International Tables Vol C Tables 4.2.6.8 and 6.1.1.4'
    'N' 'N' 0.0061 0.0033
                         'International Tables Vol C Tables 4.2.6.8 and 6.1.1.4'
    'O' 'O' 0.0106 0.0060
                         'International Tables Vol C Tables 4.2.6.8 and 6.1.1.4'
_computing_data_collection     'CrystalClear (Rigaku, 2001)'
_computing_cell_refinement     'CrystalClear (Rigaku, 2001)'
_computing_data_reduction     'CrystalClear (Rigaku, 2001)'
_computing_structure_solution     'SHELXTL (Sheldrick, 2008)'
_computing_structure_refinement     'SHELXTL (Sheldrick, 2008)'
_computing_molecular_graphics     'ORTEP-3 for Windows (Farrugia, 1997)'
_computing_publication_material     'SHELXTL (Sheldrick, 2008)'
loop_
    _atom_site_type_symbol
    _atom_site_label
    _atom_site_fract_x
    _atom_site_fract_y
    _atom_site_fract_z
    _atom_site_U_iso_or_equiv
    _atom_site_adp_type
    _atom_site_calc_flag
    _atom_site_refinement_flags
    _atom_site_occupancy
    _atom_site_disorder_assembly
    _atom_site_disorder_group
    O O1 0.08638(11) 1.24134(11) 0.47495(8) 0.0523(4) Uani d . 1 . .
    O O2 0.05773(12) 1.11707(12) 0.18637(8) 0.0618(4) Uani d . 1 . .
    O O3 0.5690(14) 1.4049(12) 0.3168(11) 0.082(3) Uani d P 0.50 . .
    O O3' 0.5542(16) 1.4082(13) 0.3017(12) 0.109(5) Uani d P 0.50 . .
    O O4 0.6106(9) 1.2617(11) 0.2566(5) 0.114(3) Uani d P 0.50 . .
    O O4' 0.6318(8) 1.2452(10) 0.2980(5) 0.102(3) Uani d P 0.50 . .
    O O5 0.35763(13) 0.47297(12) 0.51861(10) 0.0698(4) Uani d . 1 . .
    N N1 0.19057(12) 0.88250(11) 0.40821(8) 0.0387(3) Uani d . 1 . .
    N N2 0.55282(17) 1.3088(2) 0.30009(14) 0.0733(6) Uani d . 1 . .
    C C1 0.18027(13) 0.96528(14) 0.46587(10) 0.0366(4) Uani d . 1 . .
    C C2 0.15262(13) 1.06903(13) 0.44043(10) 0.0350(4) Uani d . 1 . .
    C C3 0.15223(13) 1.10285(13) 0.35148(10) 0.0364(4) Uani d . 1 . .
    H H3 0.0951 1.1582 0.3377 0.044 Uiso calc R 1 . .
    C C4 0.12365(13) 1.00353(14) 0.29784(10) 0.0362(4) Uani d . 1 . .
    C C5 0.14825(13) 0.90001(14) 0.32513(10) 0.0362(4) Uani d . 1 . .
    C C6 0.11987(13) 1.14962(14) 0.49803(10) 0.0381(4) Uani d . 1 . .
    C C7 0.12427(16) 1.11571(16) 0.58669(11) 0.0482(5) Uani d . 1 . .
    H H7A 0.0543 1.0859 0.5947 0.058 Uiso calc R 1 . .
    H H7B 0.1375 1.1807 0.6212 0.058 Uiso calc R 1 . .
    C C8 0.21130(16) 1.03015(15) 0.61444(11) 0.0457(4) Uani d . 1 . .
    C C9 0.19433(16) 0.93206(14) 0.55494(11) 0.0459(4) Uani d . 1 . .
    H H9A 0.2562 0.8829 0.5659 0.055 Uiso calc R 1 . .
    H H9B 0.1307 0.8913 0.5653 0.055 Uiso calc R 1 . .
    C C10 0.32415(18) 1.08004(19) 0.61482(14) 0.0644(6) Uani d . 1 . .
    H H10A 0.3324 1.1032 0.5601 0.097 Uiso calc R 1 . .
    H H10B 0.3782 1.0256 0.6335 0.097 Uiso calc R 1 . .
    H H10C 0.3327 1.1426 0.6511 0.097 Uiso calc R 1 . .
    C C11 0.2002(2) 0.98929(19) 0.70144(12) 0.0662(6) Uani d . 1 . .
    H H11A 0.2555 0.9356 0.7186 0.099 Uiso calc R 1 . .
    H H11B 0.1301 0.9562 0.7012 0.099 Uiso calc R 1 . .
    H H11C 0.2079 1.0506 0.7390 0.099 Uiso calc R 1 . .
    C C12 0.07097(14) 1.02312(16) 0.21323(11) 0.0434(4) Uani d . 1 . .
    C C13 0.03387(17) 0.92376(17) 0.16216(12) 0.0556(5) Uani d . 1 . .
    H H13A 0.0273 0.9427 0.1042 0.067 Uiso calc R 1 . .
    H H13B -0.0369 0.9009 0.1739 0.067 Uiso calc R 1 . .
    C C14 0.11349(17) 0.82947(16) 0.18061(11) 0.0516(5) Uani d . 1 . .
    H H14A 0.0867 0.7653 0.1486 0.062 Uiso calc R 1 . .
    H H14B 0.1825 0.8503 0.1643 0.062 Uiso calc R 1 . .
    C C15 0.13000(16) 0.79997(15) 0.27115(11) 0.0458(4) Uani d . 1 . .
    H H15A 0.0667 0.7606 0.2840 0.055 Uiso calc R 1 . .
    H H15B 0.1920 0.7511 0.2827 0.055 Uiso calc R 1 . .
    C C16 0.25980(13) 1.15546(14) 0.33919(10) 0.0366(4) Uani d . 1 . .
    C C17 0.28131(16) 1.26474(15) 0.36177(12) 0.0490(5) Uani d . 1 . .
    H H17 0.2297 1.3049 0.3850 0.059 Uiso calc R 1 . .
    C C18 0.37723(17) 1.31493(17) 0.35050(12) 0.0549(5) Uani d . 1 . .
    H H18 0.3907 1.3881 0.3659 0.066 Uiso calc R 1 . .
    C C19 0.45231(15) 1.25482(17) 0.31624(12) 0.0495(5) Uani d . 1 . .
    C C20 0.43494(16) 1.14667(18) 0.29390(14) 0.0603(6) Uani d . 1 . .
    H H20 0.4872 1.1070 0.2711 0.072 Uiso calc R 1 . .
    C C21 0.33872(15) 1.09742(16) 0.30581(13) 0.0522(5) Uani d . 1 . .
    H H21 0.3266 1.0238 0.2911 0.063 Uiso calc R 1 . .
    C C22 0.23073(14) 0.77423(14) 0.43564(10) 0.0391(4) Uani d . 1 . .
    C C23 0.34019(15) 0.75163(16) 0.44032(13) 0.0521(5) Uani d . 1 . .
    H H23 0.3870 0.8052 0.4250 0.062 Uiso calc R 1 . .
    C C24 0.38016(17) 0.64987(17) 0.46765(14) 0.0596(5) Uani d . 1 . .
    H H24 0.4537 0.6346 0.4704 0.072 Uiso calc R 1 . .
    C C25 0.31091(17) 0.57056(15) 0.49100(12) 0.0494(5) Uani d . 1 . .
    C C26 0.20155(16) 0.59242(15) 0.48461(12) 0.0492(5) Uani d . 1 . .
    H H26 0.1545 0.5385 0.4989 0.059 Uiso calc R 1 . .
    C C27 0.16152(15) 0.69446(15) 0.45690(11) 0.0451(4) Uani d . 1 . .
    H H27 0.0877 0.7090 0.4527 0.054 Uiso calc R 1 . .
    C C28 0.2998(2) 0.40427(18) 0.56706(16) 0.0784(7) Uani d . 1 . .
    H H28A 0.2784 0.4465 0.6116 0.118 Uiso calc R 1 . .
    H H28B 0.3453 0.3441 0.5889 0.118 Uiso calc R 1 . .
    H H28C 0.2364 0.3756 0.5335 0.118 Uiso calc R 1 . .
loop_
    _atom_site_aniso_label
    _atom_site_aniso_U_11
    _atom_site_aniso_U_22
    _atom_site_aniso_U_33
    _atom_site_aniso_U_12
    _atom_site_aniso_U_13
    _atom_site_aniso_U_23
    O1 0.0602(9) 0.0436(8) 0.0537(8) 0.0140(6) 0.0105(6) -0.0031(6)
    O2 0.0759(10) 0.0588(9) 0.0479(8) 0.0180(8) -0.0002(7) 0.0060(7)
    O3 0.078(5) 0.076(6) 0.096(5) -0.035(3) 0.028(5) -0.016(5)
    O3' 0.096(6) 0.084(6) 0.145(10) -0.049(4) 0.009(5) 0.041(6)
    O4 0.075(6) 0.145(8) 0.135(7) -0.039(5) 0.057(5) -0.039(6)
    O4' 0.048(3) 0.103(4) 0.160(8) -0.012(3) 0.034(5) -0.008(6)
    O5 0.0831(11) 0.0435(8) 0.0836(11) 0.0198(7) 0.0153(8) 0.0137(7)
    N1 0.0463(8) 0.0316(7) 0.0379(8) 0.0016(6) 0.0053(6) -0.0016(6)
    N2 0.0583(13) 0.0830(16) 0.0799(15) -0.0259(12) 0.0148(11) -0.0027(14)
    C1 0.0348(9) 0.0364(9) 0.0390(9) -0.0037(7) 0.0064(7) -0.0027(7)
    C2 0.0334(9) 0.0337(9) 0.0383(9) -0.0013(7) 0.0069(7) -0.0016(7)
    C3 0.0371(9) 0.0342(9) 0.0378(9) 0.0039(7) 0.0056(7) 0.0010(7)
    C4 0.0324(9) 0.0389(9) 0.0377(9) -0.0005(7) 0.0066(7) -0.0027(7)
    C5 0.0322(9) 0.0386(9) 0.0386(9) -0.0033(7) 0.0080(7) -0.0030(7)
    C6 0.0325(9) 0.0383(10) 0.0440(10) -0.0012(7) 0.0076(7) -0.0039(8)
    C7 0.0569(12) 0.0462(11) 0.0437(10) -0.0012(9) 0.0146(9) -0.0062(8)
    C8 0.0562(12) 0.0423(10) 0.0385(10) -0.0048(9) 0.0068(8) -0.0017(8)
    C9 0.0589(12) 0.0393(10) 0.0396(10) -0.0030(9) 0.0074(8) 0.0020(8)
    C10 0.0601(14) 0.0671(14) 0.0610(13) -0.0104(11) -0.0076(10) 0.0018(11)
    C11 0.0981(18) 0.0610(14) 0.0400(11) -0.0044(12) 0.0111(11) 0.0001(10)
    C12 0.0374(10) 0.0524(12) 0.0405(10) 0.0068(8) 0.0064(7) -0.0030(9)
    C13 0.0523(12) 0.0662(13) 0.0455(11) 0.0043(10) -0.0018(9) -0.0136(10)
    C14 0.0555(12) 0.0541(12) 0.0448(11) 0.0013(9) 0.0054(9) -0.0145(9)
    C15 0.0503(11) 0.0414(10) 0.0467(10) -0.0052(8) 0.0101(8) -0.0090(8)
    C16 0.0395(9) 0.0355(9) 0.0347(9) 0.0005(7) 0.0048(7) 0.0029(7)
    C17 0.0558(12) 0.0393(10) 0.0548(11) -0.0031(9) 0.0180(9) -0.0036(9)
    C18 0.0645(13) 0.0429(11) 0.0582(12) -0.0142(10) 0.0117(10) -0.0026(9)
    C19 0.0422(11) 0.0553(12) 0.0508(11) -0.0114(9) 0.0056(8) 0.0048(9)
    C20 0.0425(11) 0.0588(13) 0.0823(15) -0.0017(10) 0.0182(10) -0.0091(11)
    C21 0.0442(11) 0.0406(10) 0.0733(14) -0.0018(8) 0.0136(9) -0.0070(9)
    C22 0.0444(10) 0.0322(9) 0.0411(9) 0.0028(7) 0.0070(7) -0.0017(7)
    C23 0.0442(11) 0.0462(11) 0.0673(13) -0.0008(8) 0.0133(9) 0.0081(9)
    C24 0.0461(12) 0.0547(12) 0.0794(15) 0.0121(10) 0.0134(10) 0.0090(11)
    C25 0.0606(13) 0.0361(10) 0.0515(11) 0.0096(9) 0.0086(9) 0.0006(8)
    C26 0.0571(12) 0.0368(10) 0.0551(12) -0.0048(9) 0.0124(9) 0.0020(8)
    C27 0.0440(10) 0.0398(10) 0.0521(11) 0.0011(8) 0.0093(8) 0.0007(8)
    C28 0.103(2) 0.0432(12) 0.0852(17) 0.0004(12) 0.0012(14) 0.0173(12)
_geom_special_details
;
All e.s.d.'s (except the e.s.d. in the dihedral angle between two l.s. planes)
are estimated using the full covariance matrix. The cell e.s.d.'s are taken
into account individually in the estimation of e.s.d.'s in distances, angles
and torsion angles; correlations between e.s.d.'s in cell parameters are only
used when they are defined by crystal symmetry. An approximate (isotropic)
treatment of cell e.s.d.'s is used for estimating e.s.d.'s involving l.s.
planes.
;
loop_
    _geom_bond_atom_site_label_1
    _geom_bond_atom_site_label_2
    _geom_bond_site_symmetry_2
    _geom_bond_distance
    _geom_bond_publ_flag
    O1 C6 . 1.227(2) yes
    O2 C12 . 1.222(2) yes
    O3 N2 . 1.206(13) ?
    O3' N2 . 1.204(16) ?
    O4 N2 . 1.225(12) ?
    O4' N2 . 1.254(11) ?
    O5 C25 . 1.365(2) ?
    O5 C28 . 1.417(3) ?
    N1 C1 . 1.396(2) ?
    N1 C5 . 1.405(2) ?
    N1 C22 . 1.451(2) ?
    N2 C19 . 1.470(3) ?
    C1 C2 . 1.352(2) ?
    C1 C9 . 1.502(2) ?
    C2 C6 . 1.457(2) ?
    C2 C3 . 1.515(2) ?
    C3 C4 . 1.502(2) ?
    C3 C16 . 1.524(2) ?
    C3 H3 . 0.9800 ?
    C4 C5 . 1.351(2) ?
    C4 C12 . 1.467(2) ?
    C5 C15 . 1.498(2) ?
    C6 C7 . 1.505(3) ?
    C7 C8 . 1.521(3) ?
    C7 H7A . 0.9700 ?
    C7 H7B . 0.9700 ?
    C8 C10 . 1.530(3) ?
    C8 C9 . 1.532(2) ?
    C8 C11 . 1.536(3) ?
    C9 H9A . 0.9700 ?
    C9 H9B . 0.9700 ?
    C10 H10A . 0.9600 ?
    C10 H10B . 0.9600 ?
    C10 H10C . 0.9600 ?
    C11 H11A . 0.9600 ?
    C11 H11B . 0.9600 ?
    C11 H11C . 0.9600 ?
    C12 C13 . 1.500(3) ?
    C13 C14 . 1.514(3) ?
    C13 H13A . 0.9700 ?
    C13 H13B . 0.9700 ?
    C14 C15 . 1.513(3) ?
    C14 H14A . 0.9700 ?
    C14 H14B . 0.9700 ?
    C15 H15A . 0.9700 ?
    C15 H15B . 0.9700 ?
    C16 C21 . 1.384(2) ?
    C16 C17 . 1.389(2) ?
    C17 C18 . 1.377(3) ?
    C17 H17 . 0.9300 ?
    C18 C19 . 1.368(3) ?
    C18 H18 . 0.9300 ?
    C19 C20 . 1.368(3) ?
    C20 C21 . 1.378(3) ?
    C20 H20 . 0.9300 ?
    C21 H21 . 0.9300 ?
    C22 C27 . 1.373(2) ?
    C22 C23 . 1.383(3) ?
    C23 C24 . 1.379(3) ?
    C23 H23 . 0.9300 ?
    C24 C25 . 1.381(3) ?
    C24 H24 . 0.9300 ?
    C25 C26 . 1.378(3) ?
    C26 C27 . 1.384(3) ?
    C26 H26 . 0.9300 ?
    C27 H27 . 0.9300 ?
    C28 H28A . 0.9600 ?
    C28 H28B . 0.9600 ?
    C28 H28C . 0.9600 ?
loop_
    _geom_angle_atom_site_label_1
    _geom_angle_atom_site_label_2
    _geom_angle_atom_site_label_3
    _geom_angle_site_symmetry_1
    _geom_angle_site_symmetry_3
    _geom_angle
    _geom_angle_publ_flag
    C25 O5 C28 . . 117.82(18) ?
    C1 N1 C5 . . 119.39(14) ?
    C1 N1 C22 . . 119.93(14) ?
    C5 N1 C22 . . 120.11(13) ?
    O3' N2 O3 . . 14(2) ?
    O3' N2 O4 . . 118.0(9) ?
    O3 N2 O4 . . 119.3(9) ?
    O3' N2 O4' . . 127.3(10) ?
    O3 N2 O4' . . 119.5(10) ?
    O4 N2 O4' . . 33.8(5) ?
    O3' N2 C19 . . 116.8(8) ?
    O3 N2 C19 . . 120.4(7) ?
    O4 N2 C19 . . 119.1(6) ?
    O4' N2 C19 . . 115.1(5) ?
    C2 C1 N1 . . 120.08(15) ?
    C2 C1 C9 . . 122.55(15) ?
    N1 C1 C9 . . 117.26(14) ?
    C1 C2 C6 . . 120.29(15) ?
    C1 C2 C3 . . 120.91(15) ?
    C6 C2 C3 . . 118.78(14) ?
    C4 C3 C2 . . 108.41(13) ?
    C4 C3 C16 . . 113.33(13) ?
    C2 C3 C16 . . 111.05(13) ?
    C4 C3 H3 . . 108.0 ?
    C2 C3 H3 . . 108.0 ?
    C16 C3 H3 . . 108.0 ?
    C5 C4 C12 . . 120.85(16) ?
    C5 C4 C3 . . 121.65(15) ?
    C12 C4 C3 . . 117.47(15) ?
    C4 C5 N1 . . 119.80(15) ?
    C4 C5 C15 . . 123.08(16) ?
    N1 C5 C15 . . 117.10(15) ?
    O1 C6 C2 . . 121.36(16) ?
    O1 C6 C7 . . 120.58(15) ?
    C2 C6 C7 . . 118.02(15) ?
    C6 C7 C8 . . 113.60(15) ?
    C6 C7 H7A . . 108.8 ?
    C8 C7 H7A . . 108.8 ?
    C6 C7 H7B . . 108.8 ?
    C8 C7 H7B . . 108.8 ?
    H7A C7 H7B . . 107.7 ?
    C7 C8 C10 . . 110.37(16) ?
    C7 C8 C9 . . 108.03(15) ?
    C10 C8 C9 . . 110.56(16) ?
    C7 C8 C11 . . 109.98(16) ?
    C10 C8 C11 . . 109.21(17) ?
    C9 C8 C11 . . 108.67(15) ?
    C1 C9 C8 . . 113.50(15) ?
    C1 C9 H9A . . 108.9 ?
    C8 C9 H9A . . 108.9 ?
    C1 C9 H9B . . 108.9 ?
    C8 C9 H9B . . 108.9 ?
    H9A C9 H9B . . 107.7 ?
    C8 C10 H10A . . 109.5 ?
    C8 C10 H10B . . 109.5 ?
    H10A C10 H10B . . 109.5 ?
    C8 C10 H10C . . 109.5 ?
    H10A C10 H10C . . 109.5 ?
    H10B C10 H10C . . 109.5 ?
    C8 C11 H11A . . 109.5 ?
    C8 C11 H11B . . 109.5 ?
    H11A C11 H11B . . 109.5 ?
    C8 C11 H11C . . 109.5 ?
    H11A C11 H11C . . 109.5 ?
    H11B C11 H11C . . 109.5 ?
    O2 C12 C4 . . 120.70(17) ?
    O2 C12 C13 . . 121.97(17) ?
    C4 C12 C13 . . 117.33(16) ?
    C12 C13 C14 . . 110.60(16) ?
    C12 C13 H13A . . 109.5 ?
    C14 C13 H13A . . 109.5 ?
    C12 C13 H13B . . 109.5 ?
    C14 C13 H13B . . 109.5 ?
    H13A C13 H13B . . 108.1 ?
    C15 C14 C13 . . 111.54(16) ?
    C15 C14 H14A . . 109.3 ?
    C13 C14 H14A . . 109.3 ?
    C15 C14 H14B . . 109.3 ?
    C13 C14 H14B . . 109.3 ?
    H14A C14 H14B . . 108.0 ?
    C5 C15 C14 . . 112.17(15) ?
    C5 C15 H15A . . 109.2 ?
    C14 C15 H15A . . 109.2 ?
    C5 C15 H15B . . 109.2 ?
    C14 C15 H15B . . 109.2 ?
    H15A C15 H15B . . 107.9 ?
    C21 C16 C17 . . 117.90(17) ?
    C21 C16 C3 . . 121.94(15) ?
    C17 C16 C3 . . 120.16(15) ?
    C18 C17 C16 . . 121.48(18) ?
    C18 C17 H17 . . 119.3 ?
    C16 C17 H17 . . 119.3 ?
    C19 C18 C17 . . 118.61(18) ?
    C19 C18 H18 . . 120.7 ?
    C17 C18 H18 . . 120.7 ?
    C18 C19 C20 . . 121.84(18) ?
    C18 C19 N2 . . 119.24(19) ?
    C20 C19 N2 . . 118.88(19) ?
    C19 C20 C21 . . 118.90(19) ?
    C19 C20 H20 . . 120.5 ?
    C21 C20 H20 . . 120.5 ?
    C20 C21 C16 . . 121.26(18) ?
    C20 C21 H21 . . 119.4 ?
    C16 C21 H21 . . 119.4 ?
    C27 C22 C23 . . 119.85(16) ?
    C27 C22 N1 . . 120.84(16) ?
    C23 C22 N1 . . 119.31(16) ?
    C24 C23 C22 . . 120.14(18) ?
    C24 C23 H23 . . 119.9 ?
    C22 C23 H23 . . 119.9 ?
    C23 C24 C25 . . 119.99(19) ?
    C23 C24 H24 . . 120.0 ?
    C25 C24 H24 . . 120.0 ?
    O5 C25 C26 . . 124.17(18) ?
    O5 C25 C24 . . 116.08(18) ?
    C26 C25 C24 . . 119.75(17) ?
    C25 C26 C27 . . 120.16(18) ?
    C25 C26 H26 . . 119.9 ?
    C27 C26 H26 . . 119.9 ?
    C22 C27 C26 . . 120.07(17) ?
    C22 C27 H27 . . 120.0 ?
    C26 C27 H27 . . 120.0 ?
    O5 C28 H28A . . 109.5 ?
    O5 C28 H28B . . 109.5 ?
    H28A C28 H28B . . 109.5 ?
    O5 C28 H28C . . 109.5 ?
    H28A C28 H28C . . 109.5 ?
    H28B C28 H28C . . 109.5 ?
loop_
    _geom_torsion_atom_site_label_1
    _geom_torsion_atom_site_label_2
    _geom_torsion_atom_site_label_3
    _geom_torsion_atom_site_label_4
    _geom_torsion_site_symmetry_1
    _geom_torsion_site_symmetry_2
    _geom_torsion_site_symmetry_3
    _geom_torsion_site_symmetry_4
    _geom_torsion
    _geom_torsion_publ_flag
    C5 N1 C1 C2 . . . . -14.8(2) ?
    C22 N1 C1 C2 . . . . 173.82(15) ?
    C5 N1 C1 C9 . . . . 161.57(15) ?
    C22 N1 C1 C9 . . . . -9.8(2) ?
    N1 C1 C2 C6 . . . . 167.22(15) ?
    C9 C1 C2 C6 . . . . -8.9(3) ?
    N1 C1 C2 C3 . . . . -11.2(2) ?
    C9 C1 C2 C3 . . . . 172.67(15) ?
    C1 C2 C3 C4 . . . . 31.2(2) ?
    C6 C2 C3 C4 . . . . -147.19(15) ?
    C1 C2 C3 C16 . . . . -93.89(18) ?
    C6 C2 C3 C16 . . . . 87.68(17) ?
    C2 C3 C4 C5 . . . . -29.3(2) ?
    C16 C3 C4 C5 . . . . 94.51(18) ?
    C2 C3 C4 C12 . . . . 152.76(14) ?
    C16 C3 C4 C12 . . . . -83.47(18) ?
    C12 C4 C5 N1 . . . . -174.83(14) ?
    C3 C4 C5 N1 . . . . 7.3(2) ?
    C12 C4 C5 C15 . . . . 3.5(3) ?
    C3 C4 C5 C15 . . . . -174.38(15) ?
    C1 N1 C5 C4 . . . . 16.9(2) ?
    C22 N1 C5 C4 . . . . -171.72(15) ?
    C1 N1 C5 C15 . . . . -161.57(15) ?
    C22 N1 C5 C15 . . . . 9.8(2) ?
    C1 C2 C6 O1 . . . . -174.22(16) ?
    C3 C2 C6 O1 . . . . 4.2(2) ?
    C1 C2 C6 C7 . . . . 3.5(2) ?
    C3 C2 C6 C7 . . . . -178.04(15) ?
    O1 C6 C7 C8 . . . . -152.72(17) ?
    C2 C6 C7 C8 . . . . 29.5(2) ?
    C6 C7 C8 C10 . . . . 66.9(2) ?
    C6 C7 C8 C9 . . . . -54.1(2) ?
    C6 C7 C8 C11 . . . . -172.55(16) ?
    C2 C1 C9 C8 . . . . -18.8(2) ?
    N1 C1 C9 C8 . . . . 164.92(15) ?
    C7 C8 C9 C1 . . . . 48.7(2) ?
    C10 C8 C9 C1 . . . . -72.2(2) ?
    C11 C8 C9 C1 . . . . 168.00(17) ?
    C5 C4 C12 O2 . . . . -173.30(17) ?
    C3 C4 C12 O2 . . . . 4.7(2) ?
    C5 C4 C12 C13 . . . . 7.1(2) ?
    C3 C4 C12 C13 . . . . -174.85(15) ?
    O2 C12 C13 C14 . . . . 143.43(19) ?
    C4 C12 C13 C14 . . . . -37.0(2) ?
    C12 C13 C14 C15 . . . . 56.9(2) ?
    C4 C5 C15 C14 . . . . 16.8(2) ?
    N1 C5 C15 C14 . . . . -164.75(15) ?
    C13 C14 C15 C5 . . . . -46.8(2) ?
    C4 C3 C16 C21 . . . . -21.4(2) ?
    C2 C3 C16 C21 . . . . 100.90(19) ?
    C4 C3 C16 C17 . . . . 158.68(16) ?
    C2 C3 C16 C17 . . . . -79.0(2) ?
    C21 C16 C17 C18 . . . . 0.9(3) ?
    C3 C16 C17 C18 . . . . -179.21(17) ?
    C16 C17 C18 C19 . . . . 0.0(3) ?
    C17 C18 C19 C20 . . . . -0.7(3) ?
    C17 C18 C19 N2 . . . . 177.03(19) ?
    O3' N2 C19 C18 . . . . -15.2(12) ?
    O3 N2 C19 C18 . . . . 0.0(12) ?
    O4 N2 C19 C18 . . . . -167.1(5) ?
    O4' N2 C19 C18 . . . . 155.0(5) ?
    O3' N2 C19 C20 . . . . 162.6(11) ?
    O3 N2 C19 C20 . . . . 177.8(11) ?
    O4 N2 C19 C20 . . . . 10.7(6) ?
    O4' N2 C19 C20 . . . . -27.2(5) ?
    C18 C19 C20 C21 . . . . 0.5(3) ?
    N2 C19 C20 C21 . . . . -177.3(2) ?
    C19 C20 C21 C16 . . . . 0.5(3) ?
    C17 C16 C21 C20 . . . . -1.1(3) ?
    C3 C16 C21 C20 . . . . 178.99(18) ?
    C1 N1 C22 C27 . . . . 86.5(2) ?
    C5 N1 C22 C27 . . . . -84.8(2) ?
    C1 N1 C22 C23 . . . . -93.5(2) ?
    C5 N1 C22 C23 . . . . 95.2(2) ?
    C27 C22 C23 C24 . . . . -1.1(3) ?
    N1 C22 C23 C24 . . . . 178.85(18) ?
    C22 C23 C24 C25 . . . . -0.5(3) ?
    C28 O5 C25 C26 . . . . -20.7(3) ?
    C28 O5 C25 C24 . . . . 160.1(2) ?
    C23 C24 C25 O5 . . . . -178.88(19) ?
    C23 C24 C25 C26 . . . . 1.9(3) ?
    O5 C25 C26 C27 . . . . 179.16(18) ?
    C24 C25 C26 C27 . . . . -1.7(3) ?
    C23 C22 C27 C26 . . . . 1.4(3) ?
    N1 C22 C27 C26 . . . . -178.62(16) ?
    C25 C26 C27 C22 . . . . 0.0(3) ?
