# Supplementary material for: 3,3-Dimethyl-10-(4-methoxy­phen­yl)-9-(4-nitro­phen­yl)-1,2,3,4,5,6,7,8,9,10-deca­hydro­acridine-1,8-dione
Source: Acta Crystallogr Sect E Struct Rep Online. 2008 Jun 13;64(Pt 7):o1262. doi: 10.1107/S1600536808017212 (PMC2961676; doi:10.1107/S1600536808017212)
Supplement: Supplementary file 2 [file e-64-o1262-Isup2.hkl]

# 
# h,k,l, Fc-squared, Fo-squared, sigma(Fo-squared) and status flag 
# 
data_I
_shelx_title '  _w070920a' 
_shelx_refln_list_code          4 
_shelx_F_calc_maximum      175.06 
_exptl_crystal_F_000      1000.00 
_reflns_d_resolution_high  0.8300 
 
loop_ 
 _symmetry_equiv_pos_as_xyz 
 'x, y, z' 
 '-x, y+1/2, -z+1/2' 
 '-x, -y, -z' 
 'x, -y-1/2, z-1/2' 
 
_cell_length_a    12.4632 
_cell_length_b    12.1041 
_cell_length_c    16.4077 
_cell_angle_alpha  90.000 
_cell_angle_beta   98.251 
_cell_angle_gamma  90.000 
 
_shelx_F_squared_multiplier     1.000 
 
loop_ 
 _refln_index_h 
 _refln_index_k 
 _refln_index_l 
 _refln_F_squared_calc 
 _refln_F_squared_meas 
 _refln_F_squared_sigma 
 _refln_observed_status 
   2   0   0    15098.14    12863.61     70.20 o 
   3   0   0     6524.35     6161.19     35.01 o 
   4   0   0    22857.01    21251.83    210.50 o 
   5   0   0       62.16       66.03      3.23 o 
   6   0   0      449.52      506.05      8.88 o 
   7   0   0       16.42       17.68      2.22 o 
   8   0   0      393.32      414.28      8.29 o 
   9   0   0      201.17      187.58      5.70 o 
  10   0   0      474.78      469.61     22.23 o 
  11   0   0       25.46       38.36      5.70 o 
  12   0   0      200.37      195.64     16.45 o 
  13   0   0        4.06        5.01      2.95 o 
  14   0   0        7.99        2.81      4.34 o 
   2   1   0       86.99       42.20      1.43 o 
   3   1   0       36.32       74.46      2.66 o 
   4   1   0     9239.25     8806.09     35.21 o 
   5   1   0     1595.55     1565.90     10.67 o 
   6   1   0     1836.53     1991.35     14.35 o 
   7   1   0      172.80      165.95      3.06 o 
   8   1   0        0.00        0.62      2.27 o 
   9   1   0        9.28        9.05      1.47 o 
  10   1   0       37.03       36.46      3.34 o 
  11   1   0       68.06       65.96      5.81 o 
  12   1   0        2.14       -2.24      2.24 o 
  13   1   0        2.67        5.88      4.91 o 
  14   1   0        3.95       11.27      3.25 o 
   0   2   0       36.30       33.52      1.87 o 
   1   2   0     5174.04     4566.89     18.69 o 
   2   2   0     3208.59     3126.08     13.13 o 
   3   2   0      347.22      367.73      5.29 o 
   4   2   0      370.81      316.59      4.04 o 
   5   2   0      817.77      836.54      9.51 o 
   6   2   0     3573.36     3752.14     30.64 o 
   7   2   0      130.22      139.44      3.38 o 
   8   2   0      756.03      791.71      9.55 o 
   9   2   0       30.81       30.83      3.09 o 
  10   2   0       43.53       41.16      2.74 o 
  11   2   0      160.88      154.58      7.64 o 
  12   2   0        0.08        1.97      2.09 o 
  13   2   0       32.72       43.19      5.47 o 
  14   2   0        5.23        5.39      4.36 o 
   1   3   0     2699.82     2595.58     11.94 o 
   2   3   0     1309.10     1257.23      9.95 o 
   3   3   0      922.75      880.84      8.76 o 
   4   3   0     4253.90     4155.56     25.37 o 
   5   3   0     3527.34     3791.20     27.04 o 
   6   3   0        6.83        9.83      1.24 o 
   7   3   0      231.33      226.20      7.29 o 
   8   3   0       54.51       52.60      2.71 o 
   9   3   0      835.69      879.51     13.14 o 
  10   3   0      299.63      323.58      9.99 o 
  11   3   0      453.46      425.77     13.95 o 
  12   3   0      226.56      249.45     11.03 o 
  13   3   0        1.14        7.20      2.72 o 
  14   3   0        5.05       10.43      3.18 o 
   0   4   0      609.46      557.14      8.22 o 
   1   4   0      177.68      133.77      4.32 o 
   2   4   0       65.59       60.18      2.15 o 
   3   4   0      380.48      365.29      4.76 o 
   4   4   0        0.74        5.88      1.18 o 
   5   4   0        0.01        3.94      1.34 o 
   6   4   0      279.94      341.40      4.52 o 
   7   4   0     1377.29     1439.77     15.87 o 
   8   4   0       30.87       32.85      2.03 o 
   9   4   0       26.91       23.35      3.01 o 
  10   4   0       33.14       34.10      3.73 o 
  11   4   0      154.03      167.11      8.27 o 
  12   4   0        0.00        5.00      2.96 o 
  13   4   0       35.71       26.84      4.71 o 
  14   4   0        6.78        8.99      5.42 o 
   1   5   0      347.91      345.37      5.41 o 
   2   5   0        0.25        0.64      1.21 o 
   3   5   0      229.47      240.19      3.69 o 
   4   5   0       63.25       50.94      1.81 o 
   5   5   0       23.60       31.02      2.12 o 
   6   5   0      168.22      161.60      3.81 o 
   7   5   0        4.52        5.62      1.13 o 
   8   5   0       49.27       43.23      2.59 o 
   9   5   0       34.84       33.68      3.29 o 
  10   5   0      169.78      173.74      7.94 o 
  11   5   0        0.42       12.73      4.80 o 
  12   5   0       30.41       28.70      3.80 o 
  13   5   0        4.30       11.08      3.27 o 
   0   6   0     4785.83     4893.86     42.31 o 
   1   6   0        0.02        1.33      0.88 o 
   2   6   0      300.31      331.20      4.05 o 
   3   6   0      529.25      480.03      5.70 o 
   4   6   0      266.92      286.13      3.96 o 
   5   6   0       61.10       56.91      2.11 o 
   6   6   0      839.54      901.09     12.28 o 
   7   6   0        0.00        1.69      1.61 o 
   8   6   0     1024.32     1001.64     16.99 o 
   9   6   0        3.49        5.75      1.84 o 
  10   6   0       47.68       45.58      7.01 o 
  11   6   0       31.97       26.21      4.92 o 
  12   6   0       47.01       69.09      6.31 o 
  13   6   0       45.77       44.51      5.48 o 
   1   7   0       13.31       15.97      1.62 o 
   2   7   0     1350.00     1417.87     13.69 o 
   3   7   0      358.16      401.66      5.46 o 
   4   7   0      298.64      257.32      4.48 o 
   5   7   0       49.78       42.10      2.58 o 
   6   7   0     1714.89     1701.57     30.66 o 
   7   7   0      124.46      129.86      6.78 o 
   8   7   0      114.48       98.70      4.33 o 
   9   7   0        6.12        6.19      3.12 o 
  10   7   0        7.87        7.29      3.33 o 
  11   7   0        0.61        2.99      3.00 o 
  12   7   0        0.67        6.81      2.77 o 
  13   7   0       17.43       17.17      3.54 o 
   0   8   0      941.26     1020.85     16.35 o 
   1   8   0       78.70       68.79      2.16 o 
   2   8   0       13.75       13.71      1.46 o 
   3   8   0        5.41        6.16      1.33 o 
   4   8   0       73.22       71.80      3.02 o 
   5   8   0       44.13       43.46      2.29 o 
   6   8   0      310.93      307.09      5.66 o 
   7   8   0      181.88      180.80      6.46 o 
   8   8   0        0.71        4.77      1.95 o 
   9   8   0       16.73       12.23      2.65 o 
  10   8   0        0.01        2.56      2.40 o 
  11   8   0       19.01       17.70      3.51 o 
  12   8   0        3.27       10.46      3.12 o 
   1   9   0      399.86      402.79      6.23 o 
   2   9   0      618.63      602.82      9.19 o 
   3   9   0      503.71      498.05      7.92 o 
   4   9   0       23.93       26.24      2.35 o 
   5   9   0      739.22      777.91     16.08 o 
   6   9   0      381.50      394.85      8.68 o 
   7   9   0        9.00       10.90      2.39 o 
   8   9   0       44.87       38.54      4.44 o 
   9   9   0        3.64       15.21      3.34 o 
  10   9   0       31.94       24.39      4.83 o 
  11   9   0        1.01       -1.07      3.07 o 
   0  10   0      101.73      110.89      7.08 o 
   1  10   0      126.32      130.24      5.63 o 
   2  10   0        7.22        8.07      2.85 o 
   3  10   0      213.97      196.89      6.90 o 
   4  10   0       96.82      102.12      4.28 o 
   5  10   0       42.94       36.60      4.45 o 
   6  10   0      207.35      206.77      5.75 o 
   7  10   0      112.67      130.02      6.54 o 
   8  10   0        3.24        5.52      2.47 o 
   9  10   0        5.15        7.82      2.58 o 
  10  10   0       23.98       16.27      3.76 o 
   1  11   0        2.08        4.15      2.83 o 
   2  11   0      270.05      263.09      5.52 o 
   3  11   0       28.60       18.59      2.34 o 
   4  11   0      480.42      482.04     11.82 o 
   5  11   0       10.33       13.23      2.55 o 
   6  11   0      304.16      314.99     13.03 o 
   7  11   0        2.02        0.76      2.24 o 
   8  11   0       66.99       67.64      6.03 o 
   9  11   0        0.51        6.58      2.83 o 
   0  12   0      308.76      292.96     11.04 o 
   1  12   0       30.40       25.49      3.46 o 
   2  12   0        0.56        7.31      1.81 o 
   3  12   0       73.97       82.73      5.60 o 
   4  12   0        6.39        7.71      1.97 o 
   5  12   0      134.30      122.69      7.40 o 
   6  12   0        0.06        9.92      2.66 o 
   7  12   0       10.48       10.18      2.91 o 
   8  12   0       11.72       11.83      3.86 o 
   1  13   0       88.84       88.46      5.17 o 
   2  13   0       29.39       25.08      3.60 o 
   3  13   0        0.11        5.21      2.85 o 
   4  13   0       88.26       80.24      5.67 o 
   5  13   0        0.76        5.32      3.07 o 
   6  13   0        1.43        5.68      2.89 o 
   0  14   0       86.71       77.73      7.47 o 
   1  14   0        0.00        5.86      2.12 o 
   2  14   0        0.24        3.49      1.83 o 
   3  14   0        0.27        5.33      2.20 o 
   4  14   0       29.35       30.24      5.23 o 
 -14   1   1        0.44       10.40      3.27 o 
 -13   1   1        4.57       10.97      2.70 o 
 -12   1   1       29.34       25.31      5.47 o 
 -11   1   1      188.34      195.60      8.77 o 
 -10   1   1       12.06       14.46      2.24 o 
  -9   1   1       57.61       61.08      2.80 o 
  -8   1   1      212.24      194.14      4.47 o 
  -7   1   1        0.31        3.46      1.20 o 
  -6   1   1     2953.98     3139.28     20.00 o 
  -5   1   1       60.90       34.80      1.90 o 
  -4   1   1     1281.71     1202.44     13.67 o 
  -2   1   1    11359.89    10740.85     44.68 o 
   2   1   1      211.61      171.68      2.17 o 
   3   1   1      553.78      525.88      5.74 o 
   4   1   1        2.53        0.02      1.60 o 
   5   1   1      876.82      820.21      9.33 o 
   6   1   1      139.85      153.76      2.82 o 
   7   1   1      735.70      764.30      8.63 o 
   8   1   1      230.56      224.31      5.32 o 
   9   1   1      339.95      337.71      5.69 o 
  10   1   1        7.63       12.40      2.16 o 
  11   1   1      344.21      348.48      8.38 o 
  12   1   1       16.95       15.62      2.80 o 
  13   1   1       77.27       85.55      6.59 o 
  14   1   1        6.79        5.76      3.66 o 
 -14   2   1       31.27       28.57      5.82 o 
 -13   2   1        0.38        9.42      2.98 o 
 -12   2   1       80.11       89.56      6.68 o 
 -11   2   1        6.93        4.01      2.91 o 
 -10   2   1       35.98       41.64      3.71 o 
  -9   2   1        1.54        4.39      1.41 o 
  -8   2   1       16.53       22.12      1.79 o 
  -7   2   1      537.47      466.17      5.65 o 
  -6   2   1     1977.37     2021.12     17.39 o 
  -5   2   1     1465.88     1558.36     10.62 o 
  -4   2   1      537.30      518.05      5.62 o 
  -3   2   1     8647.06     8128.84     32.40 o 
  -2   2   1        2.57       16.97      1.29 o 
  -1   2   1     3205.48     3081.90     12.70 o 
   0   2   1      915.94      831.41      7.85 o 
   1   2   1     2358.32     2117.71     10.75 o 
   2   2   1     1884.39     1782.98      8.71 o 
   3   2   1      411.83      384.04      4.48 o 
   4   2   1      462.79      446.45      4.97 o 
   5   2   1       11.72       13.58      0.93 o 
   6   2   1      918.09      953.05      9.27 o 
   7   2   1       95.53       90.27      2.66 o 
   8   2   1      109.66       98.68      3.63 o 
   9   2   1      705.51      721.10     11.04 o 
  10   2   1      581.61      580.88     15.51 o 
  11   2   1        7.29       10.41      4.59 o 
  12   2   1      255.50      239.57     10.56 o 
  13   2   1        2.31       10.21      3.04 o 
  14   2   1        3.94       13.66      3.70 o 
 -14   3   1       10.81        9.29      3.00 o 
 -13   3   1       25.53       26.33      5.31 o 
 -12   3   1       24.21       26.85      4.99 o 
 -11   3   1        0.00        4.11      4.98 o 
 -10   3   1      267.38      261.56      8.91 o 
  -9   3   1      342.23      327.32      5.99 o 
  -8   3   1      299.58      295.69      5.25 o 
  -7   3   1       35.52       21.67      2.12 o 
  -6   3   1        7.24        5.82      1.45 o 
  -5   3   1     4082.75     4410.85     31.13 o 
  -4   3   1     2013.90     1968.97     10.20 o 
  -3   3   1      655.07      654.98      6.75 o 
  -2   3   1      163.65      132.90      4.07 o 
  -1   3   1     2234.83     2192.72     10.38 o 
   0   3   1      198.78      213.77      3.71 o 
   1   3   1     4381.06     4105.92     20.00 o 
   2   3   1      443.57      372.05      4.23 o 
   3   3   1      385.69      323.22      4.21 o 
   4   3   1     2153.32     2107.92     13.62 o 
   5   3   1        6.35        7.88      1.11 o 
   6   3   1      290.63      298.81      4.30 o 
   7   3   1      103.69      118.88      3.08 o 
   8   3   1       63.85       73.12      3.14 o 
   9   3   1       56.43       62.60      3.11 o 
  10   3   1       10.71       12.96      2.61 o 
  11   3   1       89.78       86.23      5.24 o 
  12   3   1       48.25       54.28      5.11 o 
  13   3   1       26.21       27.57      4.61 o 
  14   3   1        0.42       10.92      3.66 o 
 -14   4   1       28.70       23.85      4.27 o 
 -13   4   1        0.00        3.72      3.64 o 
 -12   4   1      226.06      212.34     10.20 o 
 -11   4   1        0.22       -1.87      2.42 o 
 -10   4   1      274.99      290.18      8.88 o 
  -9   4   1       39.40       45.50      2.69 o 
  -8   4   1       59.15       67.86      2.96 o 
  -7   4   1       24.78       22.11      1.98 o 
  -6   4   1        0.36        1.93      1.46 o 
  -5   4   1       71.74       77.12      1.94 o 
  -4   4   1      435.37      473.06      6.35 o 
  -3   4   1      929.04      887.37      9.85 o 
  -2   4   1     1241.14     1167.27     15.52 o 
  -1   4   1        0.00        0.71      1.35 o 
   0   4   1     1811.09     1665.41     10.69 o 
   1   4   1       89.32       71.97      2.37 o 
   2   4   1      341.14      310.79      3.74 o 
   3   4   1       59.65       63.41      2.71 o 
   4   4   1     2033.66     2024.17     13.29 o 
   5   4   1      508.86      493.72      6.31 o 
   6   4   1        9.73        7.86      1.13 o 
   7   4   1       56.92       53.00      2.55 o 
   8   4   1       76.21       70.34      3.10 o 
   9   4   1        0.70        3.44      1.70 o 
  10   4   1      187.40      186.59      8.32 o 
  11   4   1        0.36       -2.50      2.50 o 
  12   4   1       36.44       29.29      5.80 o 
  13   4   1       26.49       22.47      4.14 o 
  14   4   1        0.88        7.21      3.28 o 
 -14   5   1        9.73       12.61      3.16 o 
 -13   5   1        4.24       18.84      3.59 o 
 -12   5   1       23.73       31.08      4.35 o 
 -11   5   1      163.69      160.90      6.39 o 
 -10   5   1       14.17       12.88      3.25 o 
  -9   5   1       93.30       90.07      5.61 o 
  -8   5   1       12.74       14.04      1.66 o 
  -7   5   1      220.24      219.37      4.15 o 
  -6   5   1        1.98        4.07      0.81 o 
  -5   5   1        3.45        7.63      1.12 o 
  -4   5   1      918.35      980.22      9.01 o 
  -3   5   1       87.50       77.75      3.50 o 
  -2   5   1       87.05       87.97      4.12 o 
  -1   5   1      676.99      656.59      7.54 o 
   0   5   1      485.62      494.38      5.91 o 
   1   5   1      706.43      725.17      8.22 o 
   2   5   1      272.33      256.81      3.73 o 
   3   5   1      970.90     1107.31     11.78 o 
   4   5   1     3710.41     4269.45     34.58 o 
   5   5   1        1.54        3.98      0.94 o 
   6   5   1     2371.76     2653.46     29.77 o 
   7   5   1     1472.92     1454.20     26.84 o 
   8   5   1      581.62      577.76      9.23 o 
   9   5   1       53.16       56.38      3.24 o 
  10   5   1      339.15      340.17      8.14 o 
  11   5   1       19.52       20.59      3.20 o 
  12   5   1       10.26       14.55      3.92 o 
  13   5   1       10.35       12.56      3.73 o 
 -13   6   1        6.64        8.80      3.29 o 
 -12   6   1        5.59       11.73      3.24 o 
 -11   6   1        3.62        5.55      3.10 o 
 -10   6   1       22.28       14.60      2.39 o 
  -9   6   1      179.05      156.05      6.54 o 
  -8   6   1       42.37       43.07      3.04 o 
  -7   6   1      160.65      166.38      3.62 o 
  -6   6   1       39.30       42.14      2.55 o 
  -5   6   1      180.60      158.79      3.76 o 
  -4   6   1        3.63        6.20      0.88 o 
  -3   6   1      202.57      199.63      3.02 o 
  -2   6   1      231.94      250.07      5.29 o 
  -1   6   1       40.62       42.80      2.07 o 
   0   6   1     1491.29     1599.70     11.25 o 
   1   6   1      902.54      972.41     10.28 o 
   2   6   1      924.82      962.43      8.82 o 
   3   6   1       12.16       22.73      1.62 o 
   4   6   1      154.47      158.28      3.59 o 
   5   6   1      130.04      156.69      4.07 o 
   6   6   1      228.57      227.71      4.65 o 
   7   6   1      363.88      319.82      5.76 o 
   8   6   1       78.35       80.83      4.31 o 
   9   6   1       27.27       22.33      2.35 o 
  10   6   1       78.35       66.62      4.48 o 
  11   6   1       31.84       26.37      3.71 o 
  12   6   1       98.31       98.50      6.45 o 
  13   6   1        0.06        6.75      4.87 o 
 -13   7   1       72.71       71.79      5.86 o 
 -12   7   1       95.43       94.39      6.33 o 
 -11   7   1        4.04       16.18      3.67 o 
 -10   7   1      142.41      156.44      6.28 o 
  -9   7   1      183.32      200.75      8.93 o 
  -8   7   1       11.73        8.83      2.00 o 
  -7   7   1      652.69      643.69      9.40 o 
  -6   7   1        5.66        5.95      0.97 o 
  -5   7   1      324.19      331.49      5.48 o 
  -4   7   1        0.06        2.89      1.34 o 
  -3   7   1       11.76       20.50      2.10 o 
  -2   7   1       15.01       12.38      1.56 o 
  -1   7   1        7.04        9.74      1.28 o 
   0   7   1       62.70       66.67      2.04 o 
   1   7   1      115.86      127.73      3.03 o 
   2   7   1       23.05       33.30      2.24 o 
   3   7   1       46.30       31.42      2.18 o 
   4   7   1      561.00      578.61      7.25 o 
   5   7   1       43.88       54.28      2.44 o 
   6   7   1       23.29       26.90      1.82 o 
   7   7   1      118.04      124.54      6.02 o 
   8   7   1       38.58       34.87      2.93 o 
   9   7   1        2.62        5.69      2.28 o 
  10   7   1        0.20        4.77      4.59 o 
  11   7   1        2.68        9.92      3.06 o 
  12   7   1        0.26        5.96      4.67 o 
 -12   8   1        1.75        4.05      2.37 o 
 -11   8   1       86.97      106.04      9.60 o 
 -10   8   1        1.16        7.30      2.27 o 
  -9   8   1       29.90       30.56      3.74 o 
  -8   8   1        0.25        2.87      1.40 o 
  -7   8   1       37.31       32.16      4.39 o 
  -6   8   1      760.32      802.61     12.09 o 
  -5   8   1      292.81      300.89      5.41 o 
  -4   8   1        2.30        1.67      1.13 o 
  -3   8   1      293.72      276.94      4.69 o 
  -2   8   1       74.19       64.80      2.65 o 
  -1   8   1       21.17       31.84      2.26 o 
   0   8   1      710.22      734.20      8.80 o 
   1   8   1       58.44       65.43      2.15 o 
   2   8   1       29.07       28.45      2.79 o 
   3   8   1       74.61       80.40      2.99 o 
   4   8   1       38.85       30.84      1.84 o 
   5   8   1      213.93      229.85      4.58 o 
   6   8   1      125.65      120.67      4.98 o 
   7   8   1     1081.25     1115.93     21.39 o 
   8   8   1       14.18       16.23      2.04 o 
   9   8   1       25.58       28.70      3.47 o 
  10   8   1       92.85       81.18      6.92 o 
  11   8   1       77.93       69.58      5.53 o 
  12   8   1        4.26       10.35      3.14 o 
 -11   9   1        0.50        6.63      4.02 o 
 -10   9   1       14.55       12.56      3.39 o 
  -9   9   1       23.11       21.23      3.37 o 
  -8   9   1       11.26       11.68      2.81 o 
  -7   9   1       98.27       88.07      3.98 o 
  -6   9   1       34.84       31.27      2.99 o 
  -5   9   1       74.29       63.80      3.55 o 
  -4   9   1       52.46       59.17      3.14 o 
  -3   9   1      149.36      154.79      4.56 o 
  -2   9   1       50.34       45.10      2.55 o 
  -1   9   1       61.80       59.36      2.58 o 
   0   9   1      103.86       99.00      3.77 o 
   1   9   1      244.67      249.03      4.41 o 
   2   9   1       29.66       25.96      1.54 o 
   3   9   1      111.15      114.49      5.08 o 
   4   9   1       78.31       88.13      5.23 o 
   5   9   1      192.12      185.41      5.45 o 
   6   9   1       98.51      103.21      4.54 o 
   7   9   1        0.32       -0.10      2.26 o 
   8   9   1       51.95       56.89      6.78 o 
   9   9   1       24.98       20.35      4.11 o 
  10   9   1        4.33        9.75      2.73 o 
  11   9   1       70.73       66.15      5.08 o 
 -10  10   1       12.48       13.55      3.21 o 
  -9  10   1        0.62        4.28      2.26 o 
  -8  10   1       15.75       22.27      4.63 o 
  -7  10   1      288.34      293.65     10.80 o 
  -6  10   1       15.19       10.21      1.68 o 
  -5  10   1       16.34       11.03      2.69 o 
  -4  10   1       38.86       38.59      3.64 o 
  -3  10   1      211.91      234.79      7.58 o 
  -2  10   1      527.88      522.29     11.09 o 
  -1  10   1      359.32      345.87      7.98 o 
   0  10   1       43.49       40.70      2.56 o 
   1  10   1      777.97      779.70     14.68 o 
   2  10   1      317.07      297.18      7.00 o 
   3  10   1       10.13        8.33      1.95 o 
   4  10   1       46.22       44.39      3.40 o 
   5  10   1      169.10      151.72      5.98 o 
   6  10   1        1.07        8.48      2.10 o 
   7  10   1       16.03       13.10      2.47 o 
   8  10   1        1.86        6.72      2.20 o 
   9  10   1        5.60        7.08      2.55 o 
  10  10   1       19.08       13.33      3.91 o 
  -9  11   1       87.50       95.38      5.12 o 
  -8  11   1        5.29        4.46      4.36 o 
  -7  11   1       12.67       12.40      3.06 o 
  -6  11   1      308.61      313.24     12.92 o 
  -5  11   1        5.48        7.26      2.05 o 
  -4  11   1       32.55       30.12      3.95 o 
  -3  11   1        8.92        5.63      2.24 o 
  -2  11   1        2.04       -1.54      1.54 o 
  -1  11   1      167.45      160.90      6.75 o 
   0  11   1      281.91      280.66      5.71 o 
   1  11   1        1.40        2.37      2.50 o 
   2  11   1      113.24      116.09      4.80 o 
   3  11   1      265.13      264.43      6.98 o 
   4  11   1        7.02        6.85      1.71 o 
   5  11   1      162.64      169.11      6.90 o 
   6  11   1      107.72      100.42      5.37 o 
   7  11   1       51.02       39.36      4.37 o 
   8  11   1       47.77       54.91      4.89 o 
   9  11   1       20.71       14.75      3.60 o 
  -8  12   1       43.63       31.92      5.63 o 
  -7  12   1       11.73       10.73      3.62 o 
  -6  12   1       16.50       18.01      3.60 o 
  -5  12   1        0.26       -1.60      2.20 o 
  -4  12   1       44.68       35.91      3.41 o 
  -3  12   1        7.91        5.21      2.28 o 
  -2  12   1       26.01       23.32      3.05 o 
  -1  12   1        0.24        5.45      2.53 o 
   0  12   1        5.40        9.39      1.97 o 
   1  12   1       94.98       83.47      5.64 o 
   2  12   1       40.55       38.89      3.92 o 
   3  12   1      417.81      424.13     13.49 o 
   4  12   1      239.28      228.46      9.86 o 
   5  12   1      120.69      116.03      7.11 o 
   6  12   1        3.17        6.21      2.41 o 
   7  12   1       46.35       31.47      5.49 o 
   8  12   1        0.35        5.04      4.45 o 
  -6  13   1        8.76       10.38      3.13 o 
  -5  13   1       31.45       41.51      5.50 o 
  -4  13   1        9.23       13.44      3.00 o 
  -3  13   1        0.07        2.90      1.70 o 
  -2  13   1        6.81        9.18      2.57 o 
  -1  13   1       11.30        9.44      2.32 o 
   0  13   1       15.74       13.58      3.42 o 
   1  13   1        3.86        4.50      1.53 o 
   2  13   1        1.65        0.77      1.67 o 
   3  13   1        0.32        5.92      3.10 o 
   4  13   1       13.99       12.32      2.92 o 
   5  13   1        2.45       11.83      3.24 o 
   6  13   1       24.57       18.47      3.42 o 
  -4  14   1       28.62       40.93      5.81 o 
  -3  14   1        6.35        6.52      1.85 o 
  -2  14   1        4.11        7.64      3.19 o 
  -1  14   1        0.98        6.51      4.20 o 
   0  14   1       23.26       18.12      4.50 o 
   1  14   1        0.83        1.18      5.28 o 
   2  14   1       26.36       29.05      4.80 o 
   3  14   1        6.77       10.79      3.09 o 
 -15   0   2       79.64       73.94     11.39 o 
 -14   0   2      123.47      108.10      9.19 o 
 -13   0   2        4.05        9.15      7.70 o 
 -12   0   2       96.12      111.72     11.28 o 
 -11   0   2      461.95      447.58     17.45 o 
 -10   0   2     1845.52     1885.31     95.58 o 
  -9   0   2      584.11      609.11     12.69 o 
  -8   0   2      441.42      513.39     10.44 o 
  -7   0   2      446.33      503.33      7.93 o 
  -6   0   2     5356.03     5798.83     71.75 o 
  -5   0   2     3651.95     3933.44     33.71 o 
  -4   0   2     1431.63     1283.25     19.66 o 
  -3   0   2     1585.32     1443.22     17.67 o 
   1   0   2     8136.99     7765.91     89.60 o 
   2   0   2    19521.16    17905.73    138.07 o 
   3   0   2      782.05      799.81     11.18 o 
   4   0   2     5272.40     5271.62     43.24 o 
   5   0   2     1305.53     1192.60     11.87 o 
   6   0   2      835.69      797.60     10.81 o 
   7   0   2     1703.79     1795.22     24.22 o 
   8   0   2      343.32      349.37      7.24 o 
   9   0   2      112.12      121.74      6.89 o 
  10   0   2       61.95       65.06      5.11 o 
  11   0   2      106.99      125.37     12.74 o 
  12   0   2       26.20       19.96      4.61 o 
  13   0   2       21.38       17.03      5.37 o 
  14   0   2        1.40       10.98      4.35 o 
 -14   1   2        1.39        5.49      3.36 o 
 -13   1   2       30.40       33.34      8.14 o 
 -12   1   2       16.78       22.70      3.85 o 
 -11   1   2      784.48      814.50     33.43 o 
 -10   1   2        0.51        6.60      2.10 o 
  -9   1   2       24.53       28.71      2.80 o 
  -8   1   2       45.39       50.88      2.61 o 
  -7   1   2      111.67      101.29      2.69 o 
  -6   1   2     5376.12     5557.65     33.89 o 
  -5   1   2      379.74      398.22      5.04 o 
  -4   1   2     1018.75     1021.41     11.03 o 
  -3   1   2     5783.56     5525.18     22.45 o 
  -2   1   2    10606.58     9866.08     38.65 o 
  -1   1   2     5476.05     5201.21     20.40 o 
   0   1   2     1915.29     1693.80     30.63 o 
   1   1   2     1043.46      990.99      9.26 o 
   2   1   2       63.35       73.83      2.46 o 
   3   1   2     4626.84     4480.70     18.50 o 
   4   1   2       98.78       86.79      2.67 o 
   5   1   2       64.56       59.58      2.71 o 
   6   1   2       31.55       29.00      2.09 o 
   7   1   2     2842.00     3084.41     28.41 o 
   8   1   2       54.02       45.87      2.12 o 
   9   1   2       34.60       42.49      3.18 o 
  10   1   2      180.09      188.52      5.93 o 
  11   1   2       22.95       15.95      4.25 o 
  12   1   2       17.84       20.80      3.67 o 
  13   1   2        2.94        5.91      3.03 o 
  14   1   2        1.28        3.07      3.77 o 
 -14   2   2        3.58        3.68      2.55 o 
 -13   2   2       15.90        9.85      3.73 o 
 -12   2   2       93.15       91.48      6.80 o 
 -11   2   2      131.00      127.25      6.70 o 
 -10   2   2        4.32       17.46      3.06 o 
  -9   2   2      133.25      136.62      5.61 o 
  -8   2   2      165.28      167.79      4.01 o 
  -7   2   2      557.76      570.33      6.65 o 
  -6   2   2     2356.32     2317.34     19.49 o 
  -5   2   2     6079.20     6541.00     39.25 o 
  -4   2   2       14.78       10.20      1.26 o 
  -3   2   2      351.99      346.23      4.18 o 
  -2   2   2     2724.73     2713.08     11.62 o 
  -1   2   2      188.84      176.20      2.59 o 
   0   2   2      620.54      548.63      6.73 o 
   2   2   2      126.16      170.21      2.65 o 
   3   2   2      564.14      505.47      5.40 o 
   4   2   2      514.77      454.36      5.06 o 
   5   2   2       78.06       77.82      3.39 o 
   6   2   2        2.34        4.85      2.00 o 
   7   2   2       96.19      110.41      3.09 o 
   8   2   2       87.11       97.05      3.60 o 
   9   2   2        0.00        2.32      1.72 o 
  10   2   2        2.24        4.56      3.02 o 
  11   2   2       62.22       57.94      4.04 o 
  12   2   2       95.12      124.43     11.82 o 
  13   2   2        0.15        2.76      5.48 o 
  14   2   2       10.98        9.25      2.98 o 
 -14   3   2       14.57       19.10      4.61 o 
 -13   3   2        5.02        8.84      2.82 o 
 -12   3   2       43.36       47.57      5.22 o 
 -11   3   2      303.43      296.32     10.22 o 
 -10   3   2        0.62        5.80      3.16 o 
  -9   3   2     1130.86     1124.66     16.26 o 
  -8   3   2      511.42      514.57      7.81 o 
  -7   3   2       78.37       69.36      2.40 o 
  -6   3   2      563.03      522.74      6.59 o 
  -5   3   2      545.83      543.33      6.93 o 
  -4   3   2      100.92      112.31      2.68 o 
  -3   3   2     1457.54     1358.87      9.47 o 
  -2   3   2      142.93      148.96      3.27 o 
  -1   3   2      677.66      658.56      6.93 o 
   0   3   2     1852.48     1724.67      7.69 o 
   1   3   2     1599.75     1453.04      9.62 o 
   2   3   2     2382.35     2237.91     10.65 o 
   3   3   2        9.88        8.41      1.34 o 
   4   3   2      278.87      280.85      3.89 o 
   5   3   2      859.71      834.43      7.84 o 
   6   3   2     1725.20     1788.93     15.53 o 
   7   3   2       61.75       54.10      2.05 o 
   8   3   2        0.94        5.82      1.27 o 
   9   3   2      462.14      443.76      7.23 o 
  10   3   2      657.98      674.40     15.11 o 
  11   3   2        3.42        9.72      4.66 o 
  12   3   2      198.57      174.21      9.11 o 
  13   3   2        0.32        3.42      2.92 o 
  14   3   2       13.52        9.29      3.09 o 
 -14   4   2       21.48       18.02      3.67 o 
 -13   4   2        0.00        0.24      3.47 o 
 -12   4   2      404.82      412.43     16.82 o 
 -11   4   2       14.34       10.53      3.01 o 
 -10   4   2      761.52      814.71     19.91 o 
  -9   4   2        3.09       10.60      1.89 o 
  -8   4   2       85.56       78.90      3.72 o 
  -7   4   2       43.47       52.87      4.02 o 
  -6   4   2      973.68     1051.15     10.66 o 
  -5   4   2      987.92      964.54      9.79 o 
  -4   4   2     1460.30     1494.94     14.55 o 
  -3   4   2       22.58       26.60      1.57 o 
  -2   4   2      593.85      612.67      6.48 o 
  -1   4   2       42.03       29.35      1.28 o 
   0   4   2        5.62        4.38      0.89 o 
   1   4   2        0.01       -0.75      0.75 o 
   2   4   2      366.27      348.83      4.04 o 
   3   4   2     2209.27     2296.05     15.73 o 
   4   4   2     2635.23     2814.44     17.88 o 
   5   4   2      342.48      355.33      4.35 o 
   6   4   2     1017.15     1068.94     10.83 o 
   7   4   2      120.57      119.09      4.02 o 
   8   4   2      234.54      254.73      4.77 o 
   9   4   2        0.01        6.55      2.86 o 
  10   4   2       22.34       21.79      3.43 o 
  11   4   2       57.03       52.37      4.77 o 
  12   4   2      371.27      362.92     17.01 o 
  13   4   2        0.31        3.64      2.69 o 
 -14   5   2       67.52       71.35      5.84 o 
 -13   5   2        1.23        6.76      2.20 o 
 -12   5   2       81.08       74.01      5.62 o 
 -11   5   2        6.16       11.26      2.93 o 
 -10   5   2      154.82      184.26      7.28 o 
  -9   5   2       32.91       30.68      4.54 o 
  -8   5   2       10.32       10.28      1.68 o 
  -7   5   2       27.11       22.72      2.26 o 
  -6   5   2      844.96      950.84     10.92 o 
  -5   5   2        9.32       10.14      1.31 o 
  -4   5   2       15.66        8.63      0.96 o 
  -3   5   2      577.58      588.88      7.34 o 
  -2   5   2        6.26        5.39      0.80 o 
  -1   5   2      388.21      373.99      4.65 o 
   0   5   2        9.75        9.61      0.96 o 
   1   5   2      207.15      201.48      3.28 o 
   2   5   2     2917.19     3135.54     19.52 o 
   3   5   2     1778.86     1873.31     14.71 o 
   4   5   2      141.41      164.66      2.74 o 
   5   5   2       12.49       12.28      1.41 o 
   6   5   2      241.14      235.82      4.55 o 
   7   5   2      437.53      431.95      6.89 o 
   8   5   2      176.24      172.18      3.70 o 
   9   5   2      306.46      295.81      7.00 o 
  10   5   2      167.74      159.32      5.94 o 
  11   5   2      114.00       94.36      8.00 o 
  12   5   2       37.50       37.59      8.36 o 
  13   5   2       12.22        8.37      2.67 o 
 -13   6   2        0.00        9.46      4.43 o 
 -12   6   2       71.71       53.72      7.36 o 
 -11   6   2       19.07       32.24      4.14 o 
 -10   6   2      179.65      180.92      6.77 o 
  -9   6   2      195.50      173.00      7.08 o 
  -8   6   2       25.35       32.08      2.56 o 
  -7   6   2      169.86      171.13      4.21 o 
  -6   6   2        0.69        3.58      0.87 o 
  -5   6   2       74.42       88.05      2.56 o 
  -4   6   2      536.88      560.11      6.33 o 
  -3   6   2      121.60      110.69      2.40 o 
  -2   6   2     3171.08     3356.13     27.38 o 
  -1   6   2      480.97      465.75      5.07 o 
   0   6   2     1084.83     1193.75     10.97 o 
   1   6   2     1947.26     2215.44     18.45 o 
   2   6   2       20.60       26.46      1.92 o 
   3   6   2      548.72      573.35      6.28 o 
   4   6   2       38.42       39.29      1.88 o 
   5   6   2     1080.72     1134.54     12.74 o 
   6   6   2      264.39      257.96      4.72 o 
   7   6   2        0.46        3.59      1.60 o 
   8   6   2      494.62      535.64     12.79 o 
   9   6   2      135.18      119.08      8.11 o 
  10   6   2       77.49       66.58      5.28 o 
  11   6   2       67.63       59.47      5.82 o 
  12   6   2        4.11        9.92      2.68 o 
  13   6   2       21.05       38.40      5.09 o 
 -13   7   2       64.48       75.72      6.39 o 
 -12   7   2        0.37        7.45      3.03 o 
 -11   7   2        3.59       17.38      3.73 o 
 -10   7   2      225.97      228.66      7.81 o 
  -9   7   2      199.57      204.22      5.84 o 
  -8   7   2      171.47      164.62      6.08 o 
  -7   7   2       55.00       51.18      2.91 o 
  -6   7   2       23.22       23.62      2.01 o 
  -5   7   2       52.98       39.90      2.61 o 
  -4   7   2        7.97        3.98      1.93 o 
  -3   7   2       86.65       91.59      2.52 o 
  -2   7   2      438.46      478.97      5.52 o 
  -1   7   2      254.02      266.07      5.18 o 
   0   7   2       96.95       99.42      2.63 o 
   1   7   2       49.98       54.14      2.77 o 
   2   7   2       54.43       66.59      2.33 o 
   3   7   2      130.04      119.45      3.00 o 
   4   7   2        2.68        7.77      1.27 o 
   5   7   2        3.88        7.01      1.06 o 
   6   7   2        2.79        5.57      1.34 o 
   7   7   2      189.85      193.89      4.94 o 
   8   7   2      474.24      434.65      9.54 o 
   9   7   2       55.39       59.53      3.53 o 
  10   7   2      113.01      102.60     12.23 o 
  11   7   2       34.10       38.19      5.01 o 
  12   7   2       43.63       54.04      5.29 o 
 -12   8   2      102.10       87.14      7.31 o 
 -11   8   2        5.06        4.86      2.46 o 
 -10   8   2        0.92        5.20      2.91 o 
  -9   8   2      185.35      198.96      7.28 o 
  -8   8   2      451.84      443.40      8.45 o 
  -7   8   2      424.48      393.04      8.63 o 
  -6   8   2        2.08        1.41      1.65 o 
  -5   8   2      309.26      303.44      5.42 o 
  -4   8   2        1.23        4.77      0.90 o 
  -3   8   2      136.35      132.56      4.42 o 
  -2   8   2      124.61      127.26      4.17 o 
  -1   8   2      225.06      220.58      4.77 o 
   0   8   2      125.16      119.90      3.09 o 
   1   8   2      120.92      127.32      3.10 o 
   2   8   2       65.97       62.73      2.47 o 
   3   8   2        0.07        3.48      2.01 o 
   4   8   2       82.16       87.06      3.47 o 
   5   8   2        2.24        6.29      2.40 o 
   6   8   2      361.46      398.30      8.34 o 
   7   8   2       42.08       39.36      3.29 o 
   8   8   2       28.00       25.97      3.18 o 
   9   8   2       53.00       65.77      5.69 o 
  10   8   2       46.78       49.45      6.09 o 
  11   8   2       24.78       17.34      3.76 o 
  12   8   2       28.52       32.69      6.30 o 
 -11   9   2       58.91       55.14      3.52 o 
 -10   9   2        2.03       -0.69      3.57 o 
  -9   9   2       34.57       37.99      4.16 o 
  -8   9   2       37.76       40.89      5.55 o 
  -7   9   2       62.74       48.47      3.07 o 
  -6   9   2       82.45       73.99      3.46 o 
  -5   9   2     1137.86     1212.88     24.07 o 
  -4   9   2      259.22      260.12      7.46 o 
  -3   9   2       44.44       39.03      2.14 o 
  -2   9   2        8.38        7.48      1.31 o 
  -1   9   2        3.05        6.57      1.06 o 
   0   9   2      147.43      146.28      3.61 o 
   1   9   2       45.53       40.07      2.02 o 
   2   9   2       35.25       33.60      1.99 o 
   3   9   2      127.39      125.73      5.14 o 
   4   9   2        2.33        5.36      1.36 o 
   5   9   2        2.01        1.07      1.96 o 
   6   9   2      301.21      317.56      6.04 o 
   7   9   2      381.06      379.33     11.35 o 
   8   9   2       74.55       63.30      5.17 o 
   9   9   2        9.60        9.76      2.82 o 
  10   9   2        0.06       10.91      2.82 o 
  11   9   2       44.59       41.90      4.26 o 
 -10  10   2        2.24       11.52      3.00 o 
  -9  10   2       98.32      111.30      6.38 o 
  -8  10   2       59.37       66.13      5.42 o 
  -7  10   2        0.64        2.38      1.76 o 
  -6  10   2      125.19      126.80      5.94 o 
  -5  10   2      896.85      914.79     12.60 o 
  -4  10   2      970.78     1020.44     19.58 o 
  -3  10   2        0.39        2.24      2.08 o 
  -2  10   2      421.67      403.66      8.92 o 
  -1  10   2      103.42      101.64      4.69 o 
   0  10   2      614.64      654.12     12.68 o 
   1  10   2      137.30      130.02      5.20 o 
   2  10   2      166.32      153.13      5.54 o 
   3  10   2        8.81       11.54      1.98 o 
   4  10   2      148.47      139.39      5.60 o 
   5  10   2      154.63      179.74      5.22 o 
   6  10   2        2.53        7.22      2.24 o 
   7  10   2        0.12        3.80      3.10 o 
   8  10   2       12.52       12.96      3.77 o 
   9  10   2        4.02        7.18      2.46 o 
  10  10   2        6.71        7.99      2.66 o 
  -9  11   2       27.55       19.56      4.36 o 
  -8  11   2        0.05        6.34      2.96 o 
  -7  11   2        1.26        0.86      2.85 o 
  -6  11   2        0.03        2.93      2.62 o 
  -5  11   2        1.61        3.41      2.47 o 
  -4  11   2       47.76       52.94      4.12 o 
  -3  11   2       56.97       49.62      2.69 o 
  -2  11   2      428.39      421.76      9.73 o 
  -1  11   2      146.05      145.16      5.67 o 
   0  11   2      808.85      793.06     11.20 o 
   1  11   2      369.39      405.97      6.81 o 
   2  11   2      933.87      957.87     20.07 o 
   3  11   2      481.47      520.33     11.66 o 
   4  11   2        0.30        3.18      1.89 o 
   5  11   2        0.05        0.85      1.98 o 
   6  11   2       20.36       17.33      4.17 o 
   7  11   2        0.04        5.55      2.53 o 
   8  11   2       12.34       11.57      3.15 o 
   9  11   2        2.82       11.42      2.91 o 
  -8  12   2        0.27        4.80      2.75 o 
  -7  12   2        8.36        9.08      2.90 o 
  -6  12   2        0.41        4.52      2.26 o 
  -5  12   2       20.39       22.94      4.31 o 
  -4  12   2       42.95       42.53      3.58 o 
  -3  12   2        6.20        4.02      2.47 o 
  -2  12   2        3.77        3.62      1.93 o 
  -1  12   2        0.71        0.19      1.33 o 
   0  12   2        8.50        8.65      1.76 o 
   1  12   2       24.62       19.30      2.79 o 
   2  12   2        0.10        6.46      3.02 o 
   3  12   2       96.98       95.38      4.93 o 
   4  12   2       12.30       16.22      3.22 o 
   5  12   2       14.05       15.24      3.31 o 
   6  12   2       70.71       77.85      6.07 o 
   7  12   2       59.96       54.14      6.50 o 
   8  12   2       15.17       25.80      5.82 o 
  -6  13   2        8.78       12.16      2.12 o 
  -5  13   2        0.26        7.55      2.97 o 
  -4  13   2        2.36       10.99      3.06 o 
  -3  13   2        0.61        2.89      1.72 o 
  -2  13   2        0.16        5.08      2.36 o 
  -1  13   2        0.09        1.89      1.85 o 
   0  13   2        5.99        6.65      2.21 o 
   1  13   2        9.49       10.39      2.83 o 
   2  13   2       29.30       28.31      4.90 o 
   3  13   2        0.38       11.27      2.91 o 
   4  13   2       10.58       11.72      3.52 o 
   5  13   2       27.40       18.75      3.89 o 
   6  13   2        6.00        8.54      2.70 o 
  -4  14   2        7.27       15.40      3.86 o 
  -3  14   2        0.53       10.29      3.25 o 
  -2  14   2        1.30       -0.63      4.06 o 
  -1  14   2        1.68        6.88      4.48 o 
   0  14   2        3.65        4.16      2.62 o 
   1  14   2       10.75        8.19      2.78 o 
   2  14   2        5.39        4.90      2.76 o 
   3  14   2        0.71        8.89      3.42 o 
 -14   1   3      120.01      107.85      6.56 o 
 -13   1   3      102.26       82.72      6.11 o 
 -12   1   3       12.84       10.01      2.52 o 
 -11   1   3       80.65       69.02      4.78 o 
 -10   1   3      247.57      240.46      7.82 o 
  -9   1   3      165.15      165.37      3.72 o 
  -8   1   3     1143.03     1211.42     13.72 o 
  -7   1   3       75.50       67.81      2.16 o 
  -6   1   3     2887.94     2918.34     18.74 o 
  -5   1   3      303.47      314.00      4.24 o 
  -4   1   3     2659.80     2637.86     12.84 o 
  -3   1   3     3217.85     3117.60     13.65 o 
  -2   1   3    13292.32    12803.86     91.42 o 
  -1   1   3     6740.04     6281.23     25.78 o 
   0   1   3     4602.22     4205.99     32.92 o 
   1   1   3      459.27      432.84      4.68 o 
   2   1   3    12699.92    12440.33     63.85 o 
   3   1   3     3697.86     3523.73     14.86 o 
   4   1   3      239.01      223.70      3.00 o 
   5   1   3       91.11       81.92      3.95 o 
   6   1   3      632.90      648.75      6.55 o 
   7   1   3       45.64       40.23      2.39 o 
   8   1   3        4.36        4.15      0.97 o 
   9   1   3       97.38       90.89      3.82 o 
  10   1   3      112.58      104.87      4.38 o 
  11   1   3       15.87       16.00      2.62 o 
  12   1   3        1.03        3.58      4.26 o 
  13   1   3        8.31       11.65      3.08 o 
  14   1   3        0.16        7.88      4.48 o 
 -14   2   3       15.13       14.37      3.92 o 
 -13   2   3        2.18        7.27      2.35 o 
 -12   2   3      287.25      299.10      9.76 o 
 -11   2   3      167.32      147.01      8.56 o 
 -10   2   3      328.28      361.65      8.33 o 
  -9   2   3      146.12      139.14      3.52 o 
  -8   2   3      361.39      329.52      5.09 o 
  -7   2   3      163.15      156.28      3.66 o 
  -6   2   3      687.78      721.19      7.12 o 
  -5   2   3     1120.49     1140.47      9.31 o 
  -4   2   3      103.23       87.87      2.82 o 
  -3   2   3       81.17       65.13      2.28 o 
  -2   2   3     2039.95     2014.39     13.62 o 
  -1   2   3      374.50      367.67      4.14 o 
   0   2   3        0.96       12.38      1.62 o 
   1   2   3       28.75       28.57      1.54 o 
   2   2   3     2777.17     2700.46     11.61 o 
   3   2   3      963.84      913.89      8.98 o 
   4   2   3      686.90      628.10      7.41 o 
   5   2   3      378.30      413.64      5.31 o 
   6   2   3      310.84      300.72      3.99 o 
   7   2   3     1100.86     1075.84     12.15 o 
   8   2   3        2.66        5.45      1.41 o 
   9   2   3       36.02       43.48      2.76 o 
  10   2   3       33.69       31.04      2.89 o 
  11   2   3       72.85       74.01      4.70 o 
  12   2   3      147.20      156.41     10.69 o 
  13   2   3      215.69      222.87     12.25 o 
  14   2   3        0.24        8.96      2.81 o 
 -14   3   3       11.39       15.47      4.22 o 
 -13   3   3       43.58       45.33      5.62 o 
 -12   3   3      184.88      177.37      8.37 o 
 -11   3   3       54.19       54.10      4.74 o 
 -10   3   3       85.04       84.28      4.66 o 
  -9   3   3     1172.13     1169.13     16.87 o 
  -8   3   3      612.29      593.00      8.73 o 
  -7   3   3      162.90      143.77      3.74 o 
  -6   3   3      833.89      841.36      8.09 o 
  -5   3   3      855.47      842.74      9.81 o 
  -4   3   3     2682.64     2665.81     16.81 o 
  -3   3   3     3103.94     3098.68     13.57 o 
  -2   3   3       19.88       21.59      1.06 o 
  -1   3   3      747.30      708.66      7.05 o 
   0   3   3     1926.92     1805.59     10.56 o 
   1   3   3      660.53      566.71      5.72 o 
   2   3   3      644.56      612.55      6.28 o 
   3   3   3      889.97      864.01      9.55 o 
   4   3   3       54.06       67.37      2.88 o 
   5   3   3        2.60        6.92      1.22 o 
   6   3   3       21.11       30.20      2.48 o 
   7   3   3      143.52      140.69      3.82 o 
   8   3   3        1.75        5.10      1.35 o 
   9   3   3      135.96      127.66      5.49 o 
  10   3   3       81.13       74.87      4.10 o 
  11   3   3        4.53        6.44      2.50 o 
  12   3   3      309.69      314.48     14.89 o 
  13   3   3       24.39       17.89      4.20 o 
  14   3   3       10.39       13.87      3.34 o 
 -14   4   3       26.69       22.83      4.22 o 
 -13   4   3        3.22        5.80      2.72 o 
 -12   4   3       23.76       15.37      3.59 o 
 -11   4   3       14.49       14.09      2.30 o 
 -10   4   3       10.93        9.36      3.27 o 
  -9   4   3      119.08      123.20      5.53 o 
  -8   4   3        1.54        5.93      1.39 o 
  -7   4   3        6.73       10.81      1.38 o 
  -6   4   3      686.14      797.73      8.55 o 
  -5   4   3     1518.38     1679.97     14.54 o 
  -4   4   3      247.78      264.17      4.29 o 
  -3   4   3      507.24      586.15      6.86 o 
  -2   4   3       12.59       10.72      1.11 o 
  -1   4   3     1775.25     1691.74      9.97 o 
   0   4   3      433.86      392.02      4.78 o 
   1   4   3       15.78        6.91      1.22 o 
   2   4   3     1772.49     1785.92     11.56 o 
   3   4   3      508.39      471.21      5.70 o 
   4   4   3      272.98      224.17      3.17 o 
   5   4   3      303.16      331.76      4.21 o 
   6   4   3      489.16      510.81      6.51 o 
   7   4   3      124.62      127.79      4.27 o 
   8   4   3       11.59       10.11      1.72 o 
   9   4   3        7.09        6.02      2.97 o 
  10   4   3       20.16       19.03      4.46 o 
  11   4   3       12.81       12.92      3.37 o 
  12   4   3       14.63       14.84      3.51 o 
  13   4   3       16.74       16.53      4.08 o 
 -14   5   3       11.16       12.82      3.56 o 
 -13   5   3       20.18       18.74      3.71 o 
 -12   5   3        6.93        9.94      2.85 o 
 -11   5   3       21.32       14.45      2.52 o 
 -10   5   3       26.26       21.53      4.47 o 
  -9   5   3        6.27        5.88      4.14 o 
  -8   5   3       66.20       64.89      3.05 o 
  -7   5   3        0.28        4.56      0.77 o 
  -6   5   3       28.83       25.10      1.92 o 
  -5   5   3      536.55      525.87      6.12 o 
  -4   5   3      353.59      378.12      4.55 o 
  -3   5   3       14.94       13.64      0.95 o 
  -2   5   3        0.95        0.01      0.62 o 
  -1   5   3       66.30       47.33      2.43 o 
   0   5   3      267.90      266.29      3.55 o 
   1   5   3      833.87      916.87     16.18 o 
   2   5   3     3086.99     3413.01     21.15 o 
   3   5   3       66.43       67.67      1.78 o 
   4   5   3       14.74       24.86      2.29 o 
   5   5   3       27.18       22.61      2.22 o 
   6   5   3      614.90      605.75      8.71 o 
   7   5   3       15.26       15.40      1.94 o 
   8   5   3      435.20      450.37      6.67 o 
   9   5   3        2.97        1.68      2.46 o 
  10   5   3       28.49       30.37      4.43 o 
  11   5   3        0.28        6.57      1.96 o 
  12   5   3       57.28       56.20      5.23 o 
  13   5   3      107.20      105.56      7.18 o 
 -13   6   3        9.65        7.61      3.29 o 
 -12   6   3       23.74       29.44      5.10 o 
 -11   6   3       70.16       65.79      5.86 o 
 -10   6   3       28.51       21.45      3.00 o 
  -9   6   3        2.26        6.62      2.35 o 
  -8   6   3       66.27       55.30      3.08 o 
  -7   6   3       28.51       25.57      2.00 o 
  -6   6   3      104.12       90.23      3.70 o 
  -5   6   3       10.89        8.51      1.43 o 
  -4   6   3      353.93      312.60      4.16 o 
  -3   6   3      746.30      759.98      7.35 o 
  -2   6   3       36.22       26.44      1.98 o 
  -1   6   3       90.86       85.35      2.19 o 
   0   6   3      268.88      269.14      3.62 o 
   1   6   3      117.40      115.78      2.31 o 
   2   6   3      452.49      476.95      5.31 o 
   3   6   3      163.90      180.39      3.86 o 
   4   6   3      675.62      723.07      8.54 o 
   5   6   3       36.94       43.76      2.40 o 
   6   6   3      902.58      905.42     12.17 o 
   7   6   3      320.76      331.67      5.39 o 
   8   6   3      192.89      176.02      6.11 o 
   9   6   3       14.07       12.29      2.11 o 
  10   6   3        1.25        3.37      3.34 o 
  11   6   3       59.43       53.84      5.37 o 
  12   6   3        7.55       18.26      4.27 o 
  13   6   3       35.91       24.48      4.25 o 
 -13   7   3        2.10       12.03      3.61 o 
 -12   7   3        8.31        8.27      4.26 o 
 -11   7   3      177.08      176.35      9.67 o 
 -10   7   3       73.73       61.09      4.88 o 
  -9   7   3      121.20       99.00      4.86 o 
  -8   7   3        4.94        8.40      2.11 o 
  -7   7   3      224.39      217.04      4.60 o 
  -6   7   3      197.87      172.76      3.80 o 
  -5   7   3      186.67      207.66      5.08 o 
  -4   7   3       32.44       32.59      2.36 o 
  -3   7   3      160.34      153.45      3.51 o 
  -2   7   3       12.97        4.29      1.74 o 
  -1   7   3      160.84      177.98      3.77 o 
   0   7   3      567.08      641.73      6.91 o 
   1   7   3      456.36      427.24      6.07 o 
   2   7   3      142.03      149.10      3.49 o 
   3   7   3       71.47       69.98      2.20 o 
   4   7   3      526.03      518.50      7.63 o 
   5   7   3      854.48      875.76     12.00 o 
   6   7   3      383.75      394.55      6.02 o 
   7   7   3       99.08       94.46      4.07 o 
   8   7   3       21.03       17.03      2.23 o 
   9   7   3       13.82       13.79      2.54 o 
  10   7   3        3.82        0.45      2.27 o 
  11   7   3       18.67       27.25      6.81 o 
  12   7   3       68.50       76.41      5.88 o 
 -12   8   3       28.45       21.37      4.02 o 
 -11   8   3        0.04        2.49      3.71 o 
 -10   8   3       42.75       41.70      7.62 o 
  -9   8   3       24.57       15.98      3.04 o 
  -8   8   3      119.33      112.13      7.55 o 
  -7   8   3      117.40      120.92      4.88 o 
  -6   8   3        1.21        4.62      2.21 o 
  -5   8   3       19.00       11.68      1.96 o 
  -4   8   3       57.66       58.41      2.56 o 
  -3   8   3      997.33      998.65     15.25 o 
  -2   8   3      214.02      217.86      3.96 o 
  -1   8   3      880.37      928.04     12.42 o 
   0   8   3      207.79      218.49      3.85 o 
   1   8   3       95.19      105.23      3.55 o 
   2   8   3       51.98       47.30      2.34 o 
   3   8   3       72.55       70.98      2.93 o 
   4   8   3        1.44        5.39      1.36 o 
   5   8   3        3.83        2.84      1.95 o 
   6   8   3        8.53       12.83      2.02 o 
   7   8   3       43.47       53.33      3.62 o 
   8   8   3      186.36      186.58      5.89 o 
   9   8   3        4.47        6.85      2.59 o 
  10   8   3       53.14       60.03      6.45 o 
  11   8   3        6.96       10.03      3.08 o 
 -11   9   3        0.99        9.22      2.91 o 
 -10   9   3       18.40       14.88      3.18 o 
  -9   9   3       10.46       15.55      3.27 o 
  -8   9   3        0.97        5.96      1.95 o 
  -7   9   3       67.00       59.23      3.36 o 
  -6   9   3     1437.91     1492.55     23.24 o 
  -5   9   3       82.00       81.49      4.19 o 
  -4   9   3     1085.54     1068.72     14.17 o 
  -3   9   3     1745.57     1809.30     22.65 o 
  -2   9   3      177.53      171.45      3.62 o 
  -1   9   3      368.75      354.06      5.94 o 
   0   9   3      105.61       91.66      3.78 o 
   1   9   3       43.89       44.46      2.33 o 
   2   9   3        1.15        5.44      1.78 o 
   3   9   3      140.35      133.21      3.84 o 
   4   9   3      124.93      126.67      5.11 o 
   5   9   3        2.95        3.51      1.62 o 
   6   9   3       72.18       71.23      3.76 o 
   7   9   3        1.42       -1.97      2.73 o 
   8   9   3      268.40      249.02      9.39 o 
   9   9   3      136.48      122.76      8.41 o 
  10   9   3        9.69       11.92      3.05 o 
  11   9   3       14.75        9.57      4.16 o 
 -10  10   3       19.55       12.58      3.25 o 
  -9  10   3        4.02        6.19      2.85 o 
  -8  10   3       20.00       15.89      3.65 o 
  -7  10   3        7.40       12.55      2.73 o 
  -6  10   3       64.00       59.61      4.79 o 
  -5  10   3      182.00      174.28      7.74 o 
  -4  10   3       45.42       50.76      4.49 o 
  -3  10   3     1107.83     1165.32     22.01 o 
  -2  10   3      798.68      838.47     16.92 o 
  -1  10   3      364.08      356.38      8.67 o 
   0  10   3      979.27     1002.89     18.68 o 
   1  10   3      106.53       98.89      4.26 o 
   2  10   3        8.13        8.14      2.30 o 
   3  10   3      172.18      147.19      4.95 o 
   4  10   3      205.78      191.45      4.45 o 
   5  10   3      614.11      565.02     13.66 o 
   6  10   3       12.30       15.14      2.41 o 
   7  10   3        0.82        4.18      3.62 o 
   8  10   3       37.92       29.46      6.03 o 
   9  10   3        0.95        6.61      5.09 o 
  10  10   3        0.01        0.94      2.82 o 
  -9  11   3       14.24       15.48      5.35 o 
  -8  11   3        7.26       10.76      2.90 o 
  -7  11   3        0.69       -3.10      3.69 o 
  -6  11   3       34.13       31.47      3.53 o 
  -5  11   3       11.53        5.87      2.66 o 
  -4  11   3        2.37        6.98      2.03 o 
  -3  11   3      207.50      216.10      5.68 o 
  -2  11   3      439.98      457.05     10.30 o 
  -1  11   3       60.80       54.78      2.73 o 
   0  11   3      273.02      269.97      5.35 o 
   1  11   3      517.15      509.20     12.65 o 
   2  11   3       52.91       63.12      4.81 o 
   3  11   3       84.84       85.64      5.72 o 
   4  11   3       84.42       63.92      4.33 o 
   5  11   3       73.74       75.62      6.47 o 
   6  11   3       59.24       70.42      4.53 o 
   7  11   3       15.33        9.55      2.46 o 
   8  11   3       56.61       70.56      4.95 o 
   9  11   3        3.75        8.99      2.76 o 
  -8  12   3       23.39       21.02      3.42 o 
  -7  12   3       68.68       89.76      4.71 o 
  -6  12   3       54.59       52.76      5.00 o 
  -5  12   3       13.65       12.21      2.93 o 
  -4  12   3        5.10        5.79      1.84 o 
  -3  12   3        3.97        5.72      2.52 o 
  -2  12   3       43.38       46.92      4.83 o 
  -1  12   3      144.13      134.17      5.72 o 
   0  12   3       15.07       10.41      2.65 o 
   1  12   3        0.64        1.08      2.23 o 
   2  12   3       40.28       44.64      3.74 o 
   3  12   3       76.56       78.92      4.75 o 
   4  12   3      101.56      100.99      6.17 o 
   5  12   3      143.66      142.53      7.63 o 
   6  12   3      143.04      140.64      6.12 o 
   7  12   3       33.15       27.07      4.49 o 
  -6  13   3       51.54       58.97      4.49 o 
  -5  13   3       13.74        9.37      3.28 o 
  -4  13   3       10.53       12.15      2.98 o 
  -3  13   3      106.82      105.45      5.94 o 
  -2  13   3       48.26       46.32      7.14 o 
  -1  13   3       27.03       19.93      5.14 o 
   0  13   3        3.02        9.52      3.39 o 
   1  13   3       82.60       82.85      6.09 o 
   2  13   3       35.17       37.26      6.42 o 
   3  13   3        9.21        4.37      2.37 o 
   4  13   3        0.66       11.13      3.35 o 
   5  13   3        1.84        1.72      2.22 o 
   6  13   3        3.59        9.52      2.80 o 
  -3  14   3        2.90        0.32      4.59 o 
  -2  14   3       31.84       38.64      8.98 o 
  -1  14   3       27.27       31.93      7.80 o 
   0  14   3        6.62       13.09      3.54 o 
   1  14   3        5.62        5.14      3.25 o 
   2  14   3        0.05        8.95      6.37 o 
   3  14   3        5.26       11.65      3.69 o 
 -14   0   4      105.93       97.15     12.68 o 
 -13   0   4       36.06       21.39     15.81 o 
 -12   0   4        0.01        3.59      4.75 o 
 -11   0   4      119.74      114.85     12.55 o 
 -10   0   4      587.99      603.17     17.15 o 
  -9   0   4      917.87      933.13     17.87 o 
  -8   0   4       44.39       45.05      3.84 o 
  -7   0   4     1519.98     1515.26     20.74 o 
  -6   0   4     4728.55     4977.06     56.68 o 
  -5   0   4     2016.97     2163.03     19.84 o 
  -4   0   4     1994.32     1970.12     13.21 o 
  -3   0   4     5514.18     5124.52     29.58 o 
  -2   0   4      339.44      327.96      6.34 o 
  -1   0   4     1006.57      960.94     12.81 o 
   0   0   4     3113.09     2975.11     41.27 o 
   1   0   4      386.79      400.74     10.36 o 
   2   0   4     6921.23     6668.65     53.64 o 
   3   0   4      709.36      656.33      9.38 o 
   4   0   4     4804.38     4750.41     42.78 o 
   5   0   4      679.72      649.85      8.97 o 
   6   0   4     2153.39     2410.99     31.54 o 
   7   0   4        7.58       13.24      3.42 o 
   8   0   4      122.02      135.38      8.07 o 
   9   0   4       66.44       65.86      5.10 o 
  10   0   4       71.77       74.59      5.21 o 
  11   0   4        1.30        4.78      3.00 o 
  12   0   4        8.63        7.78      4.00 o 
  13   0   4       32.06       42.94     12.02 o 
  14   0   4       44.40       58.61     16.65 o 
 -14   1   4       10.87       14.13      3.27 o 
 -13   1   4       70.66       69.01      5.47 o 
 -12   1   4      124.23      138.83      6.97 o 
 -11   1   4      279.93      286.48      7.50 o 
 -10   1   4      466.61      464.89      8.91 o 
  -9   1   4     1173.38     1180.22     15.60 o 
  -8   1   4      422.78      391.18      7.17 o 
  -7   1   4       44.50       44.70      1.88 o 
  -6   1   4       16.26       12.44      1.04 o 
  -5   1   4       15.12       14.64      1.07 o 
  -4   1   4      722.79      673.98      7.00 o 
  -3   1   4       78.74       67.29      2.39 o 
  -2   1   4     6230.32     6120.50     41.21 o 
  -1   1   4      663.06      701.34      6.78 o 
   1   1   4    30647.36    27774.63   2016.38 o 
   2   1   4      469.42      427.27      4.90 o 
   3   1   4      485.99      491.89      5.41 o 
   4   1   4       25.18       27.75      1.63 o 
   5   1   4     1375.83     1409.15     12.23 o 
   6   1   4       24.03       19.71      1.85 o 
   7   1   4       73.27       59.65      2.23 o 
   8   1   4      221.95      220.13      4.19 o 
   9   1   4       90.70       81.01      4.06 o 
  10   1   4       16.47       14.67      1.77 o 
  11   1   4       51.10       51.77      4.21 o 
  12   1   4        1.34        0.46      2.18 o 
  13   1   4        0.30       13.43      3.24 o 
  14   1   4       41.29       40.93      5.17 o 
 -14   2   4        0.18        4.52      3.99 o 
 -13   2   4        5.23       14.86      3.75 o 
 -12   2   4        0.05        1.51      3.22 o 
 -11   2   4       79.79       71.78      5.53 o 
 -10   2   4      137.15      132.97      6.51 o 
  -9   2   4        2.06        5.76      1.85 o 
  -8   2   4      737.02      766.55     10.76 o 
  -7   2   4      536.74      511.43      6.70 o 
  -6   2   4      228.28      254.21      3.55 o 
  -5   2   4     2291.45     2445.43     17.53 o 
  -4   2   4     2098.22     2119.50     13.63 o 
  -3   2   4     1063.34      987.44      9.63 o 
  -2   2   4     3160.03     3060.11     14.97 o 
  -1   2   4      343.15      306.28      3.42 o 
   0   2   4        2.92        2.70      1.36 o 
   1   2   4     4425.75     4098.85     17.69 o 
   2   2   4      481.66      497.77      5.33 o 
   3   2   4       47.43       38.44      1.42 o 
   4   2   4       93.82       90.87      3.38 o 
   5   2   4     1227.80     1166.24     10.43 o 
   6   2   4       48.95       34.65      2.20 o 
   7   2   4      242.54      243.44      4.28 o 
   8   2   4      241.41      221.95      5.50 o 
   9   2   4      211.98      210.38      4.82 o 
  10   2   4      128.40      110.11      4.80 o 
  11   2   4       41.71       41.23      4.35 o 
  12   2   4        0.19        6.78      2.82 o 
  13   2   4        9.57       11.89      2.78 o 
 -14   3   4       10.21       13.18      5.31 o 
 -13   3   4       70.75       75.85      9.42 o 
 -12   3   4       26.32       25.22      4.16 o 
 -11   3   4        0.00        3.69      2.22 o 
 -10   3   4      479.03      455.36     12.99 o 
  -9   3   4       51.57       46.32      2.44 o 
  -8   3   4      619.80      604.47      9.42 o 
  -7   3   4      209.73      196.72      4.37 o 
  -6   3   4       23.37       15.23      1.53 o 
  -5   3   4      163.53      177.52      2.92 o 
  -4   3   4       75.44       62.10      2.72 o 
  -3   3   4        0.26       -0.42      0.68 o 
  -2   3   4      458.31      451.61      4.85 o 
  -1   3   4      228.99      222.95      3.35 o 
   0   3   4      152.26      148.93      4.56 o 
   1   3   4      518.66      516.88      5.63 o 
   2   3   4      581.15      546.70      5.66 o 
   3   3   4      881.82      884.43      9.78 o 
   4   3   4       23.35       20.22      1.29 o 
   5   3   4       45.97       40.90      2.01 o 
   6   3   4       57.42       50.45      1.81 o 
   7   3   4       17.12       21.82      2.70 o 
   8   3   4       37.37       29.69      1.81 o 
   9   3   4      496.80      531.26     11.97 o 
  10   3   4      150.02      127.04      5.74 o 
  11   3   4        4.39       10.56      2.78 o 
  12   3   4       16.75       29.18      4.93 o 
  13   3   4      203.73      205.79      8.31 o 
 -14   4   4       15.98       15.04      4.66 o 
 -13   4   4        5.69        9.07      3.07 o 
 -12   4   4      140.06      135.69      6.93 o 
 -11   4   4      466.54      423.47     12.82 o 
 -10   4   4       64.27       58.14      4.57 o 
  -9   4   4      128.48      119.20      5.56 o 
  -8   4   4       75.02       66.31      2.92 o 
  -7   4   4       12.79       14.52      1.22 o 
  -6   4   4       91.99       93.77      2.71 o 
  -5   4   4      435.24      425.71      6.98 o 
  -4   4   4     3336.92     3656.80     28.58 o 
  -3   4   4      333.39      338.15      4.38 o 
  -2   4   4        0.24        2.72      0.86 o 
  -1   4   4      106.44      107.42      3.02 o 
   0   4   4     3072.77     3089.75     22.08 o 
   1   4   4     5885.55     5827.24     34.68 o 
   2   4   4       12.40       13.46      0.84 o 
   3   4   4      748.66      838.69      9.42 o 
   4   4   4      503.53      502.92      5.33 o 
   5   4   4      489.33      480.89      5.58 o 
   6   4   4       36.71       45.23      2.53 o 
   7   4   4      112.17      113.65      4.03 o 
   8   4   4       29.37       40.04      2.84 o 
   9   4   4       62.50       59.11      4.45 o 
  10   4   4       23.86       19.85      2.64 o 
  11   4   4      157.73      163.82      7.82 o 
  12   4   4       20.07       15.43      3.62 o 
  13   4   4       58.55       58.92      4.23 o 
 -14   5   4       41.72       30.77      5.23 o 
 -13   5   4       18.19       18.30      3.74 o 
 -12   5   4        1.73        6.07      2.82 o 
 -11   5   4       43.64       40.32      4.36 o 
 -10   5   4        3.96        7.97      2.65 o 
  -9   5   4       14.36       14.71      2.65 o 
  -8   5   4        0.60        3.79      1.58 o 
  -7   5   4        0.17        3.29      1.75 o 
  -6   5   4       22.41       23.09      1.89 o 
  -5   5   4       17.64       24.29      2.12 o 
  -4   5   4       14.62        8.94      1.20 o 
  -3   5   4        5.67        3.95      0.85 o 
  -2   5   4        0.48        2.03      1.14 o 
  -1   5   4        0.10        4.38      1.07 o 
   0   5   4       24.10       33.02      1.85 o 
   1   5   4     2105.49     2133.39     20.06 o 
   2   5   4       59.03       60.84      1.99 o 
   3   5   4     3293.83     3490.41     28.41 o 
   4   5   4     1484.59     1634.15     15.50 o 
   5   5   4       62.02       54.00      2.08 o 
   6   5   4      512.97      539.63      7.89 o 
   7   5   4      555.59      552.81      8.69 o 
   8   5   4       79.89       80.47      3.71 o 
   9   5   4      376.50      338.04      6.32 o 
  10   5   4      197.66      211.42      7.57 o 
  11   5   4      123.86      114.80      6.55 o 
  12   5   4       22.30       15.64      4.20 o 
  13   5   4        2.01       10.46      2.43 o 
 -13   6   4        4.56        9.03      3.29 o 
 -12   6   4        0.08        5.20      4.31 o 
 -11   6   4       62.64       68.13      6.04 o 
 -10   6   4        0.79        7.66      2.12 o 
  -9   6   4       25.54       22.54      4.61 o 
  -8   6   4        6.57        5.75      2.39 o 
  -7   6   4       38.15       39.40      2.11 o 
  -6   6   4      509.54      519.89      7.74 o 
  -5   6   4       24.50       14.01      2.00 o 
  -4   6   4        4.43        6.33      1.39 o 
  -3   6   4       32.48       27.48      2.45 o 
  -2   6   4       12.36        8.47      1.20 o 
  -1   6   4       43.95       60.63      1.44 o 
   0   6   4      235.42      257.53      3.20 o 
   1   6   4       61.27       48.06      1.30 o 
   2   6   4      375.43      393.80      4.62 o 
   3   6   4      160.35      157.80      3.46 o 
   4   6   4      480.24      516.96      6.51 o 
   5   6   4      266.12      286.43      4.87 o 
   6   6   4        1.98        5.37      2.37 o 
   7   6   4      845.31      931.41     12.66 o 
   8   6   4       13.54       15.59      2.51 o 
   9   6   4       80.39       83.30      4.31 o 
  10   6   4      196.47      226.42     14.68 o 
  11   6   4        5.65        9.50      2.86 o 
  12   6   4       43.16       59.00      5.08 o 
 -13   7   4       51.33       64.57      5.37 o 
 -12   7   4        3.47       13.21      3.47 o 
 -11   7   4       17.70       21.03      5.93 o 
 -10   7   4        4.35       17.23      3.44 o 
  -9   7   4      345.48      333.35     10.20 o 
  -8   7   4       15.35       26.22      2.44 o 
  -7   7   4        0.01        4.76      1.37 o 
  -6   7   4        0.05        2.65      1.84 o 
  -5   7   4       27.53       24.32      2.07 o 
  -4   7   4      452.50      527.94      7.68 o 
  -3   7   4      314.99      307.24      4.43 o 
  -2   7   4      701.17      806.91      9.26 o 
  -1   7   4      765.34      812.04      8.35 o 
   0   7   4       15.55       22.27      2.11 o 
   1   7   4      372.24      344.73      4.57 o 
   2   7   4       53.75       54.31      1.89 o 
   3   7   4       74.91       73.25      2.76 o 
   4   7   4       65.17       58.71      2.61 o 
   5   7   4       11.06       15.87      1.75 o 
   6   7   4      202.83      191.11      4.80 o 
   7   7   4        0.30        5.94      1.90 o 
   8   7   4       63.36       58.60      3.11 o 
   9   7   4       42.97       44.46      4.54 o 
  10   7   4       16.37       12.57      2.96 o 
  11   7   4        0.04       11.46      4.58 o 
  12   7   4        3.30       12.11      2.63 o 
 -12   8   4        3.55        5.31      2.45 o 
 -11   8   4        0.00        8.82      4.02 o 
 -10   8   4       50.94       61.86      5.81 o 
  -9   8   4      302.93      317.81      8.83 o 
  -8   8   4      387.96      401.20     10.50 o 
  -7   8   4      154.30      161.09      6.44 o 
  -6   8   4     2457.21     2652.13     71.34 o 
  -5   8   4        0.98        1.61      1.37 o 
  -4   8   4      545.08      538.54      8.36 o 
  -3   8   4      715.74      710.92      9.78 o 
  -2   8   4      636.49      658.40      9.24 o 
  -1   8   4       13.60       12.92      1.36 o 
   0   8   4        0.06        2.66      1.78 o 
   1   8   4        1.43        3.69      1.15 o 
   2   8   4      108.26      112.15      4.06 o 
   3   8   4       36.33       33.41      1.76 o 
   4   8   4       31.70       31.20      1.83 o 
   5   8   4       23.59       20.16      2.70 o 
   6   8   4      572.54      595.20     12.17 o 
   7   8   4      205.12      197.24      4.87 o 
   8   8   4       25.88       19.83      3.05 o 
   9   8   4      143.48      147.75      7.79 o 
  10   8   4       40.27       40.26      4.80 o 
  11   8   4        7.16       10.94      3.27 o 
 -11   9   4        6.97       13.32      3.47 o 
 -10   9   4       52.94       45.14      4.60 o 
  -9   9   4       13.51       15.38      3.37 o 
  -8   9   4      248.80      243.81      7.10 o 
  -7   9   4        4.11        4.80      3.22 o 
  -6   9   4      297.20      298.57      7.09 o 
  -5   9   4      627.58      613.31     13.50 o 
  -4   9   4      140.43      129.55      5.22 o 
  -3   9   4      974.44      987.99     13.09 o 
  -2   9   4      504.50      504.21      8.38 o 
  -1   9   4      567.58      573.04      8.76 o 
   0   9   4       48.25       47.89      2.28 o 
   1   9   4      100.83      112.08      4.37 o 
   2   9   4      122.00       96.32      4.57 o 
   3   9   4       27.92       25.02      2.23 o 
   4   9   4       15.88       16.51      1.57 o 
   5   9   4        0.06        2.18      1.61 o 
   6   9   4        0.28        3.81      2.74 o 
   7   9   4        4.09        7.83      2.29 o 
   8   9   4        0.21        5.33      2.50 o 
   9   9   4        0.12        7.17      2.49 o 
  10   9   4        2.70        8.75      3.13 o 
 -10  10   4        2.38        6.83      3.41 o 
  -9  10   4       99.30       92.69      5.84 o 
  -8  10   4        7.70        7.63      1.88 o 
  -7  10   4       70.38       53.53      4.47 o 
  -6  10   4       53.62       46.18      4.25 o 
  -5  10   4      908.54      972.36     24.88 o 
  -4  10   4     1125.30     1214.26     15.90 o 
  -3  10   4       51.08       53.12      4.62 o 
  -2  10   4        0.00        3.32      1.22 o 
  -1  10   4       97.41       86.22      3.32 o 
   0  10   4       78.58       77.20      3.24 o 
   1  10   4      149.74      140.35      4.82 o 
   2  10   4       93.80       72.71      3.65 o 
   3  10   4       79.08       61.92      2.89 o 
   4  10   4        8.11       10.89      1.95 o 
   5  10   4      864.67      864.81     19.70 o 
   6  10   4       14.29        6.13      1.78 o 
   7  10   4       56.36       55.91      5.26 o 
   8  10   4        0.05        2.07      1.92 o 
   9  10   4       35.53       20.88      4.67 o 
  -9  11   4        0.57       13.74      3.43 o 
  -8  11   4        6.77        8.66      2.70 o 
  -7  11   4        6.58        8.29      4.09 o 
  -6  11   4       22.41       10.51      3.34 o 
  -5  11   4      102.06       99.46      7.91 o 
  -4  11   4      335.99      322.90      8.45 o 
  -3  11   4       54.94       56.83      3.87 o 
  -2  11   4       71.10       75.34      3.66 o 
  -1  11   4       13.96       10.44      1.83 o 
   0  11   4       25.17       23.18      2.69 o 
   1  11   4       59.78       63.45      3.33 o 
   2  11   4     1220.69     1230.95     42.81 o 
   3  11   4      709.98      775.98     20.17 o 
   4  11   4        8.54        4.79      2.96 o 
   5  11   4      147.67      135.21      6.47 o 
   6  11   4      217.65      210.84     13.38 o 
   7  11   4       23.86       19.51      3.77 o 
   8  11   4       19.47       14.98      3.76 o 
  -8  12   4        0.58        2.03      2.10 o 
  -7  12   4        4.83       10.21      3.79 o 
  -6  12   4        4.06        5.80      2.32 o 
  -5  12   4       51.26       54.45      6.55 o 
  -4  12   4       18.50        7.76      3.13 o 
  -3  12   4      120.86      120.25      5.70 o 
  -2  12   4        0.31        3.90      1.61 o 
  -1  12   4       56.59       54.47      4.27 o 
   0  12   4        3.27        4.39      1.53 o 
   1  12   4        4.56        6.75      1.67 o 
   2  12   4        0.87       -1.95      2.07 o 
   3  12   4        1.80        4.01      1.85 o 
   4  12   4        7.74       12.06      3.16 o 
   5  12   4        0.52        6.68      3.16 o 
   6  12   4       13.66       16.63      3.54 o 
   7  12   4       63.30       60.92      4.75 o 
  -6  13   4       97.33      112.67      8.62 o 
  -5  13   4        0.99        6.53      3.04 o 
  -4  13   4      141.90      164.40      8.18 o 
  -3  13   4       26.01       17.91      3.74 o 
  -2  13   4       14.28       19.18      3.60 o 
  -1  13   4        1.78        2.99      2.21 o 
   0  13   4      216.11      203.85     12.19 o 
   1  13   4       60.85       47.66      5.36 o 
   2  13   4       53.97       53.65      6.08 o 
   3  13   4       35.91       34.05      5.64 o 
   4  13   4        4.79        5.40      3.22 o 
   5  13   4        1.11        7.53      3.28 o 
  -3  14   4       10.05       17.55      3.88 o 
  -2  14   4        0.17        4.16      3.15 o 
  -1  14   4        0.49        1.65      4.66 o 
   0  14   4       45.43       52.87      6.33 o 
   1  14   4        3.71        7.60      3.30 o 
   2  14   4       46.37       46.54      4.89 o 
 -14   1   5        8.27       11.54      3.80 o 
 -13   1   5       47.36       31.84      3.76 o 
 -12   1   5       16.61       22.43      3.30 o 
 -11   1   5        0.57       -0.49      3.49 o 
 -10   1   5        9.29       12.50      2.54 o 
  -9   1   5      142.86      157.39      6.59 o 
  -8   1   5     1314.58     1357.65     17.90 o 
  -7   1   5      816.33      847.75      8.94 o 
  -6   1   5        3.99        5.48      0.76 o 
  -5   1   5        0.01        3.24      0.96 o 
  -4   1   5      178.89      164.81      2.54 o 
  -3   1   5      196.81      192.24      2.56 o 
  -2   1   5      462.23      397.94      4.90 o 
  -1   1   5       12.17       16.81      1.08 o 
   0   1   5     5589.29     5489.86     35.16 o 
   1   1   5       15.69       12.54      1.41 o 
   2   1   5     2156.53     1972.42     10.68 o 
   3   1   5      606.29      612.88      6.96 o 
   4   1   5        0.05        3.77      0.55 o 
   5   1   5      674.22      688.17      6.72 o 
   6   1   5       19.70       17.53      1.81 o 
   7   1   5      567.77      580.89      8.35 o 
   8   1   5      177.21      174.05      5.02 o 
   9   1   5       20.99       27.00      3.12 o 
  10   1   5       33.22       31.87      5.14 o 
  11   1   5        4.69        1.48      2.94 o 
  12   1   5        1.83       10.42      3.26 o 
  13   1   5       26.88       23.26      4.37 o 
 -14   2   5        0.84        6.95      3.31 o 
 -13   2   5       35.39       27.66      5.00 o 
 -12   2   5      102.26      126.45      7.38 o 
 -11   2   5       55.07       64.05      5.10 o 
 -10   2   5      126.87      142.61      6.91 o 
  -9   2   5      295.24      283.73      5.86 o 
  -8   2   5      316.60      353.85      5.77 o 
  -7   2   5       52.74       37.59      1.86 o 
  -6   2   5        1.22        3.00      1.07 o 
  -5   2   5     1007.09     1098.16     14.64 o 
  -4   2   5     4455.89     4521.33     27.46 o 
  -3   2   5      141.64      117.23      4.25 o 
  -2   2   5     2623.86     2619.60     11.34 o 
  -1   2   5     1028.15      963.95      9.21 o 
   0   2   5     5132.76     4959.23     31.91 o 
   1   2   5     3787.78     3461.82     20.18 o 
   2   2   5     1609.79     1523.66     11.60 o 
   3   2   5      122.37      117.38      2.02 o 
   4   2   5      404.27      390.36      4.66 o 
   5   2   5        0.19        4.21      1.61 o 
   6   2   5      678.68      657.97      7.87 o 
   7   2   5        7.35       11.61      1.51 o 
   8   2   5       22.35       23.35      1.85 o 
   9   2   5       51.42       57.35      3.18 o 
  10   2   5        0.03        3.17      1.55 o 
  11   2   5       67.06       67.68      6.08 o 
  12   2   5      332.33      341.60     20.95 o 
  13   2   5        8.17        3.97      2.70 o 
 -14   3   5       80.34       65.52      4.88 o 
 -13   3   5       41.84       40.25      5.90 o 
 -12   3   5       49.66       52.41      6.10 o 
 -11   3   5      131.94      128.51      7.24 o 
 -10   3   5      313.22      310.02      9.15 o 
  -9   3   5       30.54       24.17      2.20 o 
  -8   3   5      105.35       97.66      4.33 o 
  -7   3   5       20.76        9.70      1.44 o 
  -6   3   5        8.58       13.50      1.75 o 
  -5   3   5      804.45      824.27      7.86 o 
  -4   3   5       41.39       40.61      1.90 o 
  -3   3   5     2256.61     2282.71     18.32 o 
  -2   3   5      770.20      796.34      8.81 o 
  -1   3   5      208.69      179.73      2.80 o 
   0   3   5      305.22      343.41      4.04 o 
   1   3   5     2307.34     2371.76     14.62 o 
   2   3   5      971.58      934.27     25.74 o 
   3   3   5      650.66      658.42      7.57 o 
   4   3   5       12.65       17.94      1.48 o 
   5   3   5        0.02        1.72      1.26 o 
   6   3   5        6.66       11.79      1.66 o 
   7   3   5       42.47       40.69      2.07 o 
   8   3   5        4.41        5.77      1.68 o 
   9   3   5       12.91       11.27      2.79 o 
  10   3   5       12.60        4.93      1.84 o 
  11   3   5       28.61       38.43      5.59 o 
  12   3   5       18.28       25.00      4.54 o 
  13   3   5        2.07        3.52      3.49 o 
 -14   4   5        0.03       12.49      3.20 o 
 -13   4   5        0.11        8.78      2.77 o 
 -12   4   5        3.05       10.31      3.05 o 
 -11   4   5       34.86       39.67      5.24 o 
 -10   4   5        0.41        1.72      3.05 o 
  -9   4   5       15.31       20.61      2.84 o 
  -8   4   5        2.35        4.62      1.35 o 
  -7   4   5      146.59      153.01      4.98 o 
  -6   4   5        0.94        5.30      1.32 o 
  -5   4   5       23.82       27.60      2.21 o 
  -4   4   5      875.65     1074.02     10.11 o 
  -3   4   5      635.89      683.20      7.84 o 
  -2   4   5     1309.41     1372.35     12.05 o 
  -1   4   5      322.29      299.12      4.87 o 
   0   4   5      918.38      921.01     14.87 o 
   1   4   5     1337.88     1412.79     30.91 o 
   2   4   5        5.50        6.62      0.72 o 
   3   4   5      668.51      641.55      6.15 o 
   4   4   5      211.40      201.90      4.07 o 
   5   4   5        0.00        2.69      1.32 o 
   6   4   5        3.64        4.70      1.29 o 
   7   4   5       42.20       35.74      1.95 o 
   8   4   5       27.51       25.41      3.26 o 
   9   4   5      153.66      161.59      5.85 o 
  10   4   5       21.17       22.05      2.68 o 
  11   4   5      166.11      167.57      8.76 o 
  12   4   5        3.54        3.64      3.84 o 
  13   4   5        5.87       10.15      5.11 o 
 -13   5   5        3.68       11.00      3.25 o 
 -12   5   5       36.38       35.04      5.69 o 
 -11   5   5       32.45       27.60      4.72 o 
 -10   5   5       72.51       55.93      4.21 o 
  -9   5   5       59.70       51.87      6.09 o 
  -8   5   5       80.76       79.90      3.74 o 
  -7   5   5       50.16       50.90      2.44 o 
  -6   5   5      145.93      149.39      3.62 o 
  -5   5   5       31.40       32.69      2.26 o 
  -4   5   5       73.39       76.19      2.18 o 
  -3   5   5     1863.76     2059.17     17.28 o 
  -2   5   5      395.27      442.29      4.68 o 
  -1   5   5       46.99       58.90      2.00 o 
   0   5   5     1494.95     1521.82     15.19 o 
   1   5   5     5498.96     6110.05     79.94 o 
   2   5   5       13.57       14.47      1.27 o 
   3   5   5        3.64        3.40      1.47 o 
   4   5   5       43.78       40.80      2.01 o 
   5   5   5        3.79        4.68      1.08 o 
   6   5   5      315.44      342.51      5.52 o 
   7   5   5        1.03        4.32      1.05 o 
   8   5   5       40.68       41.11      2.93 o 
   9   5   5       56.07       42.97      3.02 o 
  10   5   5      128.37      130.54      7.40 o 
  11   5   5        7.71       14.07      4.39 o 
  12   5   5       72.92       62.95      4.01 o 
 -13   6   5        5.28        7.25      3.15 o 
 -12   6   5       58.77       63.21      5.91 o 
 -11   6   5       12.91       11.30      3.17 o 
 -10   6   5       25.62       16.72      3.66 o 
  -9   6   5        4.19        9.11      2.28 o 
  -8   6   5       17.35       16.54      2.94 o 
  -7   6   5       51.81       54.00      2.59 o 
  -6   6   5      176.71      173.23      3.69 o 
  -5   6   5      126.29      118.73      3.98 o 
  -4   6   5      213.55      195.96      4.25 o 
  -3   6   5       37.20       44.24      1.59 o 
  -2   6   5       87.74       83.97      2.71 o 
  -1   6   5      152.84      187.08      4.70 o 
   0   6   5      576.73      604.88      7.80 o 
   1   6   5     1517.96     1636.28     25.75 o 
   2   6   5       49.45       48.54      1.62 o 
   3   6   5       13.09        9.04      0.96 o 
   4   6   5      575.84      594.29      8.40 o 
   5   6   5      294.68      323.43      5.20 o 
   6   6   5      262.29      257.76      4.82 o 
   7   6   5        4.55        6.05      2.47 o 
   8   6   5      148.52      131.50      5.31 o 
   9   6   5      151.14      148.07      4.83 o 
  10   6   5       25.81       36.66      3.69 o 
  11   6   5       17.00       13.48      3.18 o 
  12   6   5       81.40       69.55      5.25 o 
 -13   7   5       15.38       12.62      4.94 o 
 -12   7   5       72.88       83.88      6.68 o 
 -11   7   5       45.00       36.53      6.39 o 
 -10   7   5        4.80        6.03      4.75 o 
  -9   7   5      583.60      569.46     14.02 o 
  -8   7   5        9.63        6.38      3.00 o 
  -7   7   5        9.78       12.14      1.88 o 
  -6   7   5       97.62       93.61      3.93 o 
  -5   7   5        6.74        5.47      1.64 o 
  -4   7   5      185.60      160.81      5.40 o 
  -3   7   5      227.17      210.80      3.79 o 
  -2   7   5      109.54      117.80      2.91 o 
  -1   7   5        6.31        5.55      0.73 o 
   0   7   5      390.76      409.88      6.53 o 
   1   7   5      504.05      532.45      6.48 o 
   2   7   5        0.58        5.53      2.34 o 
   3   7   5       93.18       88.31      3.14 o 
   4   7   5        6.20        8.49      1.31 o 
   5   7   5        4.38        4.65      1.23 o 
   6   7   5      148.56      139.29      5.93 o 
   7   7   5      952.82     1029.20     13.86 o 
   8   7   5       31.70       38.41      3.08 o 
   9   7   5       64.29       59.52      4.99 o 
  10   7   5        1.17        5.71      3.70 o 
  11   7   5        4.85        6.37      2.48 o 
 -12   8   5       40.23       58.23     12.91 o 
 -11   8   5       11.96       14.86      3.71 o 
 -10   8   5       21.65       19.35      3.76 o 
  -9   8   5      564.61      554.84     19.02 o 
  -8   8   5      627.17      651.85     17.82 o 
  -7   8   5      724.95      730.28     11.54 o 
  -6   8   5      720.28      740.91     15.53 o 
  -5   8   5        8.45       12.88      1.95 o 
  -4   8   5      142.56      135.90      5.98 o 
  -3   8   5      343.10      350.97      5.52 o 
  -2   8   5      419.57      424.68      6.27 o 
  -1   8   5      470.09      474.95      6.82 o 
   0   8   5       27.59       35.16      2.48 o 
   1   8   5      145.83      143.04      2.82 o 
   2   8   5        8.28        8.76      1.33 o 
   3   8   5      164.01      162.23      3.52 o 
   4   8   5      294.58      296.91      6.12 o 
   5   8   5      143.35      138.10      7.25 o 
   6   8   5      386.25      381.84      6.45 o 
   7   8   5        4.39        2.71      2.71 o 
   8   8   5        2.86        4.38      3.16 o 
   9   8   5       28.16       21.67      3.76 o 
  10   8   5       50.31       43.46      4.31 o 
  11   8   5       51.50       65.86      7.29 o 
 -11   9   5       63.17       57.06      7.60 o 
 -10   9   5        0.02        3.81      4.45 o 
  -9   9   5       42.78       35.93      4.79 o 
  -8   9   5      139.63      126.20      6.41 o 
  -7   9   5       97.59      101.73      4.98 o 
  -6   9   5       58.90       57.01      5.10 o 
  -5   9   5     1073.83     1179.92     24.37 o 
  -4   9   5      310.77      287.82      6.34 o 
  -3   9   5      333.30      335.61      7.04 o 
  -2   9   5       17.89       18.13      2.21 o 
  -1   9   5      178.40      166.35      4.53 o 
   0   9   5        1.42        4.24      1.75 o 
   1   9   5       31.23       30.30      1.87 o 
   2   9   5      184.88      184.77      4.45 o 
   3   9   5       33.33       31.36      2.23 o 
   4   9   5        2.74        3.50      2.23 o 
   5   9   5       12.28       16.89      2.50 o 
   6   9   5      142.75      134.45      5.21 o 
   7   9   5       17.62       13.23      2.89 o 
   8   9   5        0.08        2.52      2.38 o 
   9   9   5        3.91       12.96      2.98 o 
  10   9   5        0.10       -0.12      3.07 o 
 -10  10   5        0.10        3.17      3.06 o 
  -9  10   5        0.01        5.89      3.36 o 
  -8  10   5       66.65       45.66      6.37 o 
  -7  10   5       24.59       26.22      5.60 o 
  -6  10   5      136.81      138.42      8.71 o 
  -5  10   5      161.98      158.11      5.91 o 
  -4  10   5        0.00        3.58      2.51 o 
  -3  10   5       17.09       13.32      2.41 o 
  -2  10   5       25.90       20.05      2.74 o 
  -1  10   5      453.94      429.36      8.28 o 
   0  10   5      332.56      350.76      7.00 o 
   1  10   5       14.92       14.81      1.86 o 
   2  10   5       45.76       53.80      5.42 o 
   3  10   5      412.52      382.19      6.72 o 
   4  10   5       81.05       85.30      3.69 o 
   5  10   5       56.01       48.79      3.90 o 
   6  10   5       59.95       57.50      4.66 o 
   7  10   5        2.75        7.93      3.22 o 
   8  10   5        5.05        5.84      2.75 o 
   9  10   5        0.56       -0.03      2.27 o 
  -9  11   5        1.48        8.28      3.12 o 
  -8  11   5       51.21       58.95      8.93 o 
  -7  11   5        7.56        6.18      2.06 o 
  -6  11   5       20.36       26.03      3.84 o 
  -5  11   5        1.52        3.02      2.08 o 
  -4  11   5      144.38      145.52      5.88 o 
  -3  11   5        4.97        4.09      2.03 o 
  -2  11   5       27.01       27.45      3.17 o 
  -1  11   5      158.94      148.42      4.50 o 
   0  11   5        0.43        4.31      1.75 o 
   1  11   5       83.87       87.31      5.35 o 
   2  11   5      406.62      390.20     10.73 o 
   3  11   5       25.12       21.58      3.75 o 
   4  11   5       21.41       24.24      3.27 o 
   5  11   5        1.46        0.09      1.89 o 
   6  11   5       12.34        9.19      2.51 o 
   7  11   5       67.15       85.49      4.46 o 
   8  11   5        8.33       13.74      4.24 o 
  -8  12   5       14.14       13.58      3.62 o 
  -7  12   5        0.01        0.00      3.27 o 
  -6  12   5       22.46       15.78      3.15 o 
  -5  12   5        0.25        5.14      1.92 o 
  -4  12   5        1.83       10.14      2.68 o 
  -3  12   5        2.84        5.10      1.85 o 
  -2  12   5      123.27      115.48      6.29 o 
  -1  12   5      254.27      263.30     14.59 o 
   0  12   5        3.29        7.76      2.59 o 
   1  12   5        9.82       15.38      3.59 o 
   2  12   5        8.60        4.90      3.50 o 
   3  12   5       79.50       81.13      8.65 o 
   4  12   5       68.68       57.19      6.16 o 
   5  12   5       15.81       16.44      4.09 o 
   6  12   5       24.13       12.62      3.58 o 
   7  12   5       87.69       81.46      7.13 o 
  -6  13   5        5.46       11.27      3.85 o 
  -5  13   5        1.61        9.15      3.53 o 
  -4  13   5       29.81       31.91      7.66 o 
  -3  13   5       50.29       53.71      5.82 o 
  -2  13   5       17.38       20.95      4.44 o 
  -1  13   5       62.99       57.93      6.30 o 
   0  13   5      129.88      134.67      8.56 o 
   1  13   5       37.18       47.16      5.48 o 
   2  13   5       31.89       26.01      6.77 o 
   3  13   5       20.54        8.04      4.38 o 
   4  13   5        9.05       12.41      3.76 o 
   5  13   5        6.53        9.23      2.08 o 
  -2  14   5       28.31       45.05      5.95 o 
  -1  14   5       24.81       27.31      5.47 o 
   0  14   5       16.66       20.53      4.57 o 
   1  14   5        3.15        8.49      3.45 o 
 -14   0   6        5.51        8.56      4.39 o 
 -13   0   6       80.06       82.87     11.85 o 
 -12   0   6        0.05        7.50      8.43 o 
 -11   0   6      251.27      239.02     10.65 o 
 -10   0   6     1421.71     1511.28     51.67 o 
  -9   0   6       36.04       30.19      3.76 o 
  -8   0   6       73.92       70.20      4.13 o 
  -7   0   6        3.81        8.18      1.87 o 
  -6   0   6       14.88       13.01      1.57 o 
  -5   0   6      666.33      624.94      8.68 o 
  -4   0   6      191.66      166.01      3.65 o 
  -3   0   6       81.92       79.39      4.48 o 
  -2   0   6       50.21       37.51      1.81 o 
  -1   0   6      845.73      893.99     12.07 o 
   0   0   6     9653.24     9513.11     80.01 o 
   1   0   6     1692.93     1673.63     12.16 o 
   2   0   6     5091.32     5590.36     53.24 o 
   3   0   6      566.70      575.74      9.33 o 
   4   0   6      723.41      825.82     14.83 o 
   5   0   6     3104.12     3352.67     83.25 o 
   6   0   6      678.42      694.90     11.82 o 
   7   0   6      225.04      223.09      5.87 o 
   8   0   6       13.43       15.82      2.84 o 
   9   0   6        2.07        2.72      2.25 o 
  10   0   6       33.98       33.45      4.42 o 
  11   0   6        5.24       13.90      9.32 o 
  12   0   6       55.79       60.17     14.77 o 
  13   0   6       17.09       13.56      4.80 o 
 -14   1   6       16.37       16.99      4.43 o 
 -13   1   6        6.82       10.65      3.55 o 
 -12   1   6        3.75       14.24      3.32 o 
 -11   1   6       31.87       26.04      3.64 o 
 -10   1   6       64.28       64.18      3.96 o 
  -9   1   6      966.02      958.78     15.05 o 
  -8   1   6      690.78      689.30      9.81 o 
  -7   1   6      128.36      131.07      3.30 o 
  -6   1   6        6.94       11.41      1.05 o 
  -5   1   6       34.16       37.26      2.05 o 
  -4   1   6       11.57       11.96      1.05 o 
  -3   1   6      146.96      147.62      2.24 o 
  -2   1   6     2388.88     2307.49     11.59 o 
  -1   1   6      166.23      173.46      2.48 o 
   0   1   6      116.91      101.57      3.68 o 
   1   1   6     5418.53     5440.48     27.91 o 
   2   1   6     1991.47     1996.96     12.64 o 
   3   1   6      471.34      399.23      4.87 o 
   4   1   6       26.89       16.29      1.23 o 
   5   1   6      245.88      231.91      6.23 o 
   6   1   6      402.98      438.78      5.73 o 
   7   1   6      161.58      149.69      3.16 o 
   8   1   6       24.75       29.64      2.73 o 
   9   1   6      244.61      247.09      7.29 o 
  10   1   6       69.31       73.47      3.65 o 
  11   1   6      110.03      123.16      7.01 o 
  12   1   6       10.98        6.62      3.58 o 
  13   1   6        9.21        6.10      3.49 o 
 -14   2   6       13.68       16.69      4.31 o 
 -13   2   6        1.19        6.37      2.68 o 
 -12   2   6        7.44        5.68      2.55 o 
 -11   2   6      724.44      761.45     20.44 o 
 -10   2   6      107.31      115.05      5.90 o 
  -9   2   6       25.81       24.53      2.09 o 
  -8   2   6      150.23      151.73      4.97 o 
  -7   2   6       11.57       12.65      1.12 o 
  -6   2   6     1337.36     1409.43     13.65 o 
  -5   2   6     1269.63     1323.54     12.00 o 
  -4   2   6       28.42       33.34      1.70 o 
  -3   2   6     2101.78     2170.05     13.75 o 
  -2   2   6      128.68      111.29      2.56 o 
  -1   2   6        0.82        0.50      2.22 o 
   0   2   6       36.22       23.35      1.06 o 
   1   2   6      157.66      132.26      2.39 o 
   2   2   6     1148.06     1110.80     11.99 o 
   3   2   6       74.78       75.87      3.13 o 
   4   2   6      140.85      160.40      2.46 o 
   5   2   6       18.13       13.60      1.44 o 
   6   2   6       66.94       68.29      2.30 o 
   7   2   6       25.60       31.72      1.74 o 
   8   2   6      241.24      235.74      4.29 o 
   9   2   6       31.57       34.13      2.67 o 
  10   2   6        0.72        4.86      2.61 o 
  11   2   6        0.26        4.05      1.82 o 
  12   2   6       19.46       17.90      3.67 o 
  13   2   6        3.93        7.59      2.55 o 
 -14   3   6       24.62       16.03      3.81 o 
 -13   3   6       22.24       33.14      4.53 o 
 -12   3   6      138.67      128.19      7.66 o 
 -11   3   6      185.44      177.61      6.70 o 
 -10   3   6      126.18      117.00      6.41 o 
  -9   3   6      136.63      135.77      4.78 o 
  -8   3   6       13.11       16.05      1.92 o 
  -7   3   6       70.25       54.50      2.39 o 
  -6   3   6     1532.51     1604.94     15.44 o 
  -5   3   6        3.99        3.35      1.26 o 
  -4   3   6       81.23       72.36      2.06 o 
  -3   3   6      643.34      633.39      8.39 o 
  -2   3   6     1694.26     1874.29     11.95 o 
  -1   3   6     5169.42     5263.21     31.28 o 
   0   3   6      390.69      414.64      4.86 o 
   1   3   6     1089.76     1148.29      8.20 o 
   2   3   6     2109.83     2100.67     14.17 o 
   3   3   6        9.94       10.98      1.24 o 
   4   3   6       74.93       76.05      2.27 o 
   5   3   6       80.18       78.09      2.26 o 
   6   3   6        4.22        6.22      1.30 o 
   7   3   6       87.16      101.12      4.15 o 
   8   3   6       15.01       18.63      2.48 o 
   9   3   6      164.32      162.05      6.91 o 
  10   3   6       54.74       59.41      4.55 o 
  11   3   6       17.25       14.34      3.47 o 
  12   3   6        9.44       12.52      2.98 o 
  13   3   6       38.09       27.32      4.00 o 
 -14   4   6        0.24        6.88      2.91 o 
 -13   4   6       47.54       46.64      4.66 o 
 -12   4   6       10.42        7.56      3.67 o 
 -11   4   6      208.41      208.77      7.53 o 
 -10   4   6       14.79       12.80      1.91 o 
  -9   4   6        4.90        7.11      1.39 o 
  -8   4   6        6.24        5.59      1.34 o 
  -7   4   6        6.99        6.98      1.07 o 
  -6   4   6      283.11      317.07      4.71 o 
  -5   4   6      375.22      359.57      5.47 o 
  -4   4   6       65.36       82.83      1.95 o 
  -3   4   6      208.79      208.73      2.79 o 
  -2   4   6     2752.87     2930.66     23.84 o 
  -1   4   6      822.63      913.31     11.75 o 
   0   4   6      508.62      529.72      7.29 o 
   1   4   6        1.44       16.02      1.13 o 
   2   4   6     2267.68     2521.90     20.63 o 
   3   4   6        5.63        3.40      1.02 o 
   4   4   6       13.06       21.54      1.88 o 
   5   4   6        6.65        9.46      1.18 o 
   6   4   6       21.13       22.61      1.71 o 
   7   4   6        1.01        2.72      1.45 o 
   8   4   6      162.43      180.44      6.20 o 
   9   4   6        2.73        9.29      1.93 o 
  10   4   6      206.81      222.51      8.52 o 
  11   4   6      132.19      132.38      9.00 o 
  12   4   6       10.11       12.66      4.44 o 
 -13   5   6       55.76       52.15      5.01 o 
 -12   5   6       16.26        6.18      2.78 o 
 -11   5   6        1.60        4.01      3.04 o 
 -10   5   6        1.37        7.13      1.98 o 
  -9   5   6       18.41       20.86      3.35 o 
  -8   5   6       31.83       33.02      3.51 o 
  -7   5   6      343.32      348.21      5.67 o 
  -6   5   6        2.27        6.12      1.26 o 
  -5   5   6       10.56        9.78      1.03 o 
  -4   5   6      149.41      155.60      3.39 o 
  -3   5   6       55.67       44.40      1.53 o 
  -2   5   6      284.22      357.04      4.28 o 
  -1   5   6       26.47       45.35      2.13 o 
   0   5   6      111.11      111.82      2.48 o 
   1   5   6      177.31      172.60      3.35 o 
   2   5   6      465.89      492.84      5.83 o 
   3   5   6      403.16      423.19      4.91 o 
   4   5   6       66.53       65.14      2.05 o 
   5   5   6       86.78       85.41      3.07 o 
   6   5   6        3.52        6.91      1.40 o 
   7   5   6        0.44        5.99      2.79 o 
   8   5   6      298.33      307.30      7.16 o 
   9   5   6       11.23        6.60      2.48 o 
  10   5   6        1.54        2.96      3.55 o 
  11   5   6        0.16       -0.27      3.85 o 
  12   5   6       12.10        8.56      6.03 o 
 -13   6   6        0.01        4.84      1.93 o 
 -12   6   6       22.91       20.86      4.37 o 
 -11   6   6       48.86       44.05      6.34 o 
 -10   6   6       29.08       25.45      4.22 o 
  -9   6   6        0.26        1.27      1.72 o 
  -8   6   6        1.33        2.04      2.67 o 
  -7   6   6        5.67       10.94      1.79 o 
  -6   6   6       15.26       14.12      1.85 o 
  -5   6   6        0.11        8.58      1.27 o 
  -4   6   6       67.16       78.63      2.34 o 
  -3   6   6       32.88       28.05      1.97 o 
  -2   6   6      483.91      539.59      8.09 o 
  -1   6   6       10.32        4.60      0.92 o 
   0   6   6       63.23       62.04      2.53 o 
   1   6   6      245.60      226.98      8.00 o 
   2   6   6      442.60      444.59      5.57 o 
   3   6   6       23.94       22.21      2.15 o 
   4   6   6      935.28      949.98     13.36 o 
   5   6   6        1.94        3.69      0.92 o 
   6   6   6       84.26       81.81      4.32 o 
   7   6   6      108.00      107.54      4.02 o 
   8   6   6     1125.60     1185.52     34.55 o 
   9   6   6        7.71        7.97      3.61 o 
  10   6   6       13.12       17.16      4.08 o 
  11   6   6       92.44       96.42      6.06 o 
  12   6   6        5.27       10.91      3.46 o 
 -12   7   6       60.94       68.67      5.16 o 
 -11   7   6       43.89       44.30      5.68 o 
 -10   7   6       36.04       41.40      5.47 o 
  -9   7   6      227.31      233.79      6.86 o 
  -8   7   6       82.28       74.30      3.84 o 
  -7   7   6       16.88       11.60      1.88 o 
  -6   7   6       38.35       33.17      2.39 o 
  -5   7   6      220.22      212.87      4.15 o 
  -4   7   6      536.01      555.80      7.88 o 
  -3   7   6       54.02       48.14      2.01 o 
  -2   7   6      638.02      642.59      9.64 o 
  -1   7   6        0.91        6.01      1.80 o 
   0   7   6       52.42       40.33      4.41 o 
   1   7   6       87.44       93.79      4.39 o 
   2   7   6        0.47        5.85      1.05 o 
   3   7   6       16.57       14.90      1.84 o 
   4   7   6      201.28      219.65      4.15 o 
   5   7   6      107.23      103.73      5.17 o 
   6   7   6       23.21       19.98      2.49 o 
   7   7   6      235.03      248.94      6.45 o 
   8   7   6       31.25       23.11      2.86 o 
   9   7   6        9.34       11.25      2.88 o 
  10   7   6       13.42       16.36      3.60 o 
  11   7   6       92.86      101.19      5.21 o 
 -12   8   6       21.70       17.75      3.84 o 
 -11   8   6       10.21       11.30      2.81 o 
 -10   8   6      155.86      143.01      9.74 o 
  -9   8   6       28.39       28.76      5.72 o 
  -8   8   6      403.68      396.32     10.20 o 
  -7   8   6      196.13      193.69      5.17 o 
  -6   8   6        2.13        2.44      1.44 o 
  -5   8   6      185.13      173.69      7.89 o 
  -4   8   6        0.00        2.36      1.20 o 
  -3   8   6      512.45      519.52      8.68 o 
  -2   8   6      244.86      234.26      4.13 o 
  -1   8   6      233.00      221.80      5.01 o 
   0   8   6        2.21        8.04      1.93 o 
   1   8   6        7.21        5.85      3.28 o 
   2   8   6        6.26        9.93      1.65 o 
   3   8   6        0.09        4.81      1.88 o 
   4   8   6       56.43       48.10      3.35 o 
   5   8   6        4.45       10.26      1.85 o 
   6   8   6       84.98       88.88      3.89 o 
   7   8   6        5.13        3.83      1.30 o 
   8   8   6      222.19      237.92     10.18 o 
   9   8   6        3.85        6.88      2.16 o 
  10   8   6        0.42        3.41      3.25 o 
 -11   9   6       39.75       22.84      4.90 o 
 -10   9   6       56.81       51.89      6.74 o 
  -9   9   6        7.56        8.57      2.24 o 
  -8   9   6        4.41       11.80      2.80 o 
  -7   9   6      167.26      172.75      5.43 o 
  -6   9   6      173.74      163.03      5.11 o 
  -5   9   6      103.89      100.03      5.35 o 
  -4   9   6       57.18       55.69      4.05 o 
  -3   9   6      133.62      136.28      5.86 o 
  -2   9   6       10.45        8.54      1.96 o 
  -1   9   6      800.28      819.66     18.40 o 
   0   9   6       15.75       15.27      2.58 o 
   1   9   6      135.44      131.72      5.78 o 
   2   9   6       10.76        8.81      1.59 o 
   3   9   6      307.34      270.80      6.07 o 
   4   9   6       45.63       34.95      4.08 o 
   5   9   6        2.25        9.42      2.46 o 
   6   9   6        8.61        5.70      3.23 o 
   7   9   6        0.01       -0.58      1.60 o 
   8   9   6       42.33       41.03      4.66 o 
   9   9   6        2.25        4.96      2.01 o 
  10   9   6        1.09        9.86      3.06 o 
 -10  10   6       68.41       78.35      5.78 o 
  -9  10   6       89.19       89.98      5.64 o 
  -8  10   6       53.55       35.84      5.01 o 
  -7  10   6        0.64        1.58      3.04 o 
  -6  10   6      262.48      284.55     10.28 o 
  -5  10   6      738.71      788.83     18.03 o 
  -4  10   6       93.51       96.48      4.44 o 
  -3  10   6       96.31       96.14      5.10 o 
  -2  10   6       50.16       47.47      4.28 o 
  -1  10   6        4.44        9.40      2.39 o 
   0  10   6       32.47       34.49      4.82 o 
   1  10   6       27.25       33.70      4.51 o 
   2  10   6      111.92       97.00      4.00 o 
   3  10   6       98.84       71.77      3.23 o 
   4  10   6       10.32       12.38      2.24 o 
   5  10   6       19.43       19.63      3.11 o 
   6  10   6        9.95        7.42      2.11 o 
   7  10   6       46.56       44.77      4.72 o 
   8  10   6        7.79       11.09      3.56 o 
   9  10   6        0.86        7.58      3.05 o 
  -9  11   6       35.76       27.92      4.65 o 
  -8  11   6       53.63       53.92      4.17 o 
  -7  11   6       29.44       34.30      4.09 o 
  -6  11   6       14.00       13.97      4.55 o 
  -5  11   6       12.95        7.50      2.47 o 
  -4  11   6      165.06      160.39      6.25 o 
  -3  11   6      191.36      198.27      7.33 o 
  -2  11   6       54.88       47.20      3.82 o 
  -1  11   6       87.26       93.12      7.99 o 
   0  11   6      231.86      222.81      9.09 o 
   1  11   6      137.37      155.93      7.15 o 
   2  11   6       12.51        8.45      2.11 o 
   3  11   6       55.57       54.80      4.22 o 
   4  11   6       60.52       60.84      5.60 o 
   5  11   6       64.34       79.88      5.88 o 
   6  11   6       84.74       88.35      5.24 o 
   7  11   6       77.85       81.08      4.39 o 
  -7  12   6       10.67       11.02      3.61 o 
  -6  12   6        0.54       12.51      4.06 o 
  -5  12   6        0.20        4.10      3.50 o 
  -4  12   6       95.98      115.88      9.36 o 
  -3  12   6      324.26      360.82     25.39 o 
  -2  12   6        0.00        8.92      3.41 o 
  -1  12   6       31.68       37.90      5.29 o 
   0  12   6      246.06      257.25     14.42 o 
   1  12   6       43.02       35.62      5.38 o 
   2  12   6       26.29       22.07      5.21 o 
   3  12   6        0.59        6.28      7.09 o 
   4  12   6       48.65       55.58      6.15 o 
   5  12   6        3.70        9.99      3.88 o 
   6  12   6       20.19       19.46      4.31 o 
  -5  13   6       35.79       48.26      4.94 o 
  -4  13   6       41.01       32.50      6.38 o 
  -3  13   6        4.76        3.78      3.01 o 
  -2  13   6       27.11       35.54      9.02 o 
  -1  13   6        3.49       -0.35      6.67 o 
   0  13   6        0.94       -0.44      3.10 o 
   1  13   6        4.86        6.93      4.10 o 
   2  13   6      119.19      133.14      7.21 o 
   3  13   6       12.03       10.11      4.30 o 
   4  13   6       13.72       13.98      3.93 o 
 -14   1   7        9.70       12.32      5.40 o 
 -13   1   7      106.11      121.06      8.38 o 
 -12   1   7       78.49       69.06      6.32 o 
 -11   1   7      209.43      201.31      7.22 o 
 -10   1   7      298.75      299.18      8.90 o 
  -9   1   7      622.25      603.03      8.45 o 
  -8   1   7       28.27       30.24      2.30 o 
  -7   1   7        1.56        5.46      0.92 o 
  -6   1   7      136.79      134.48      3.15 o 
  -5   1   7      485.74      473.22      5.53 o 
  -4   1   7        5.55       13.97      1.28 o 
  -3   1   7      658.28      642.37      7.31 o 
  -2   1   7      350.37      324.27      4.01 o 
  -1   1   7     2298.94     2357.91    264.11 o 
   0   1   7     2659.78     2737.19     35.14 o 
   1   1   7     2117.16     2160.66     15.90 o 
   2   1   7     1595.10     1755.11     12.76 o 
   3   1   7     1663.15     1740.36     14.48 o 
   4   1   7      806.52      809.96      8.13 o 
   5   1   7      522.65      507.98      6.25 o 
   6   1   7      835.35      888.94     11.94 o 
   7   1   7       89.95       90.55      3.81 o 
   8   1   7        1.03        8.05      1.31 o 
   9   1   7       17.12       12.90      2.61 o 
  10   1   7       11.51       13.91      2.48 o 
  11   1   7       41.00       49.51      4.64 o 
  12   1   7       25.00       20.29      3.97 o 
  13   1   7       39.17       29.54      4.98 o 
 -14   2   7       34.64       39.89      6.80 o 
 -13   2   7        0.10        2.35      2.65 o 
 -12   2   7        7.92        7.37      2.87 o 
 -11   2   7      114.55      115.38      7.06 o 
 -10   2   7        4.59        8.59      4.46 o 
  -9   2   7      199.39      190.14      4.05 o 
  -8   2   7       19.61       22.11      2.39 o 
  -7   2   7      302.90      297.51      5.10 o 
  -6   2   7      404.85      404.49      5.71 o 
  -5   2   7       40.88       57.96      2.10 o 
  -4   2   7       47.19       46.83      1.56 o 
  -3   2   7      716.01      786.60      8.80 o 
  -2   2   7       65.44       64.23      2.66 o 
  -1   2   7     3520.32     3858.65     23.85 o 
   0   2   7     4678.69     4819.16     36.37 o 
   1   2   7      686.79      717.02      9.41 o 
   2   2   7     5833.49     5797.60    162.22 o 
   3   2   7     1121.37     1103.69      9.60 o 
   4   2   7      421.04      389.21      4.52 o 
   5   2   7        0.43        0.57      1.49 o 
   6   2   7        2.19        5.21      0.94 o 
   7   2   7      368.72      361.37      6.04 o 
   8   2   7       95.76       94.57      4.08 o 
   9   2   7        6.91        6.90      1.98 o 
  10   2   7        0.09        4.69      1.42 o 
  11   2   7       53.26       53.53      5.00 o 
  12   2   7        5.71        9.54      3.22 o 
 -14   3   7        8.57       12.52      3.42 o 
 -13   3   7       17.36       13.58      3.22 o 
 -12   3   7        8.49        9.63      4.47 o 
 -11   3   7       33.76       35.27      4.37 o 
 -10   3   7      157.68      146.45      6.61 o 
  -9   3   7       32.67       39.34      2.71 o 
  -8   3   7       79.71       74.99      3.29 o 
  -7   3   7      407.99      434.33      6.70 o 
  -6   3   7     1189.16     1231.10     13.62 o 
  -5   3   7     2390.73     2768.46     36.95 o 
  -4   3   7      670.99      716.17      6.90 o 
  -3   3   7      217.48      207.86      2.73 o 
  -2   3   7      395.56      352.57      4.61 o 
  -1   3   7      556.06      593.53     19.40 o 
   0   3   7      263.14      286.63      3.64 o 
   1   3   7        0.13        1.21      0.95 o 
   2   3   7        7.10        5.80      1.18 o 
   3   3   7       46.09       50.14      1.53 o 
   4   3   7      215.04      209.31      4.24 o 
   5   3   7      229.72      228.90      4.27 o 
   6   3   7       96.07      103.49      4.05 o 
   7   3   7       24.45       28.65      2.01 o 
   8   3   7       11.26       15.38      2.45 o 
   9   3   7        8.24        6.71      1.54 o 
  10   3   7        3.57        4.44      1.68 o 
  11   3   7       25.90       22.69      6.29 o 
  12   3   7        2.60       11.91      3.31 o 
 -14   4   7       33.08       31.31      5.33 o 
 -13   4   7       28.73       42.53      6.07 o 
 -12   4   7        8.58        7.66      2.88 o 
 -11   4   7       10.61       20.40      4.47 o 
 -10   4   7        0.10        1.42      1.87 o 
  -9   4   7        0.21        3.30      2.30 o 
  -8   4   7       13.56       12.60      2.07 o 
  -7   4   7        6.14        9.29      1.41 o 
  -6   4   7      329.84      317.41      5.28 o 
  -5   4   7      173.83      173.10      3.82 o 
  -4   4   7       26.00       14.60      1.46 o 
  -3   4   7       36.26       28.58      1.88 o 
  -2   4   7      820.76      888.12      9.86 o 
  -1   4   7       31.29       20.61      1.70 o 
   0   4   7      176.62      174.35      3.11 o 
   1   4   7      439.94      464.87      4.70 o 
   2   4   7       20.11       19.64      1.86 o 
   3   4   7      190.04      185.30      3.77 o 
   4   4   7        0.97        4.03      1.21 o 
   5   4   7      209.82      214.93      4.03 o 
   6   4   7        6.98        6.91      1.46 o 
   7   4   7      941.38      985.75     18.20 o 
   8   4   7       81.53       89.64      3.55 o 
   9   4   7      811.33      899.79     20.90 o 
  10   4   7       87.13       88.76      7.36 o 
  11   4   7       46.90       49.37      4.77 o 
  12   4   7       17.03       12.60      3.83 o 
 -13   5   7        7.19       11.40      3.06 o 
 -12   5   7       21.82       26.89      4.35 o 
 -11   5   7       56.77       55.06      5.11 o 
 -10   5   7       80.10       75.33      4.21 o 
  -9   5   7      238.66      216.88      5.37 o 
  -8   5   7        0.09        5.43      1.54 o 
  -7   5   7        6.79        6.54      1.32 o 
  -6   5   7      109.02      112.93      4.43 o 
  -5   5   7       23.88       34.44      2.75 o 
  -4   5   7      487.45      504.39      6.27 o 
  -3   5   7      358.82      375.01      4.81 o 
  -2   5   7      123.31      123.60      2.95 o 
  -1   5   7      170.33      161.44      4.23 o 
   0   5   7       29.59       26.36      2.56 o 
   1   5   7        7.80        8.49      1.45 o 
   2   5   7       36.48       29.91      1.97 o 
   3   5   7      733.99      737.04      8.44 o 
   4   5   7        1.82        4.43      0.77 o 
   5   5   7      119.87      111.47      4.07 o 
   6   5   7      113.00      116.63      4.98 o 
   7   5   7      256.14      265.42      5.80 o 
   8   5   7      951.14     1008.34     15.89 o 
   9   5   7       72.36       64.04      4.02 o 
  10   5   7        4.79       11.99      2.75 o 
  11   5   7      209.76      221.16     10.94 o 
  12   5   7      135.96      146.35      9.07 o 
 -13   6   7       16.73       11.98      3.74 o 
 -12   6   7        3.04        8.37      2.49 o 
 -11   6   7       70.18       74.32      5.67 o 
 -10   6   7       93.71       79.89      5.29 o 
  -9   6   7       19.59       11.44      1.82 o 
  -8   6   7        6.06        4.23      2.90 o 
  -7   6   7        0.11        3.01      1.33 o 
  -6   6   7       63.28       57.83      2.71 o 
  -5   6   7       95.86       91.17      3.52 o 
  -4   6   7       22.50       24.80      2.29 o 
  -3   6   7        0.38        1.49      1.37 o 
  -2   6   7        0.62        6.37      1.17 o 
  -1   6   7       27.43       23.24      2.08 o 
   0   6   7       41.37       37.56      2.98 o 
   1   6   7       44.62       58.41      4.07 o 
   2   6   7      136.03      128.83      4.04 o 
   3   6   7       20.14       19.28      2.36 o 
   4   6   7      119.97      124.98      6.55 o 
   5   6   7      128.73      136.00      3.84 o 
   6   6   7       12.35       21.98      3.15 o 
   7   6   7       41.93       32.46      3.35 o 
   8   6   7      192.99      213.96      8.12 o 
   9   6   7       25.66       28.69      3.19 o 
  10   6   7       57.42       66.01      6.73 o 
  11   6   7       20.98       15.54      4.86 o 
 -12   7   7        9.27       10.65      3.20 o 
 -11   7   7       69.37       73.55      5.90 o 
 -10   7   7        2.91        9.31      2.28 o 
  -9   7   7       12.09       13.65      2.37 o 
  -8   7   7       19.62       15.09      2.52 o 
  -7   7   7       24.24       20.61      2.16 o 
  -6   7   7       35.31       34.77      2.24 o 
  -5   7   7        8.14       10.61      1.89 o 
  -4   7   7       81.58       87.24      3.53 o 
  -3   7   7       55.82       52.32      2.50 o 
  -2   7   7      711.80      679.70     11.34 o 
  -1   7   7       84.86       89.71      3.81 o 
   0   7   7      418.07      437.47      7.69 o 
   1   7   7      336.45      340.22      6.28 o 
   2   7   7        9.59        9.64      1.90 o 
   3   7   7        5.56        8.45      1.51 o 
   4   7   7       10.25       10.02      1.80 o 
   5   7   7        8.24        7.08      2.17 o 
   6   7   7       34.09       29.26      3.23 o 
   7   7   7      111.98      117.65      4.84 o 
   8   7   7       17.07       13.72      2.47 o 
   9   7   7       25.36       23.07      3.50 o 
  10   7   7        3.07        8.88      2.68 o 
  11   7   7        4.54        6.41      4.16 o 
 -12   8   7        0.31        6.61      3.35 o 
 -11   8   7        4.34        8.15      2.80 o 
 -10   8   7      125.08      121.17      8.29 o 
  -9   8   7        8.54       11.54      2.45 o 
  -8   8   7      131.11      120.80      6.87 o 
  -7   8   7       24.75       25.79      3.45 o 
  -6   8   7      395.49      398.85      7.82 o 
  -5   8   7      198.45      201.02      6.01 o 
  -4   8   7      140.95      135.48      4.95 o 
  -3   8   7       82.70       82.71      3.98 o 
  -2   8   7       75.85       76.54      4.43 o 
  -1   8   7      462.05      470.18      8.80 o 
   0   8   7        1.90        7.58      1.58 o 
   1   8   7       46.35       53.26      3.43 o 
   2   8   7        0.29        2.64      1.40 o 
   3   8   7        0.02        5.59      1.22 o 
   4   8   7        2.99        4.47      1.41 o 
   5   8   7        7.97       13.54      2.41 o 
   6   8   7       19.33       13.52      2.28 o 
   7   8   7      107.38      130.52      6.38 o 
   8   8   7       53.50       48.84      5.91 o 
   9   8   7        0.52        5.05      2.71 o 
  10   8   7        1.34        0.81      3.30 o 
 -11   9   7        4.97       10.79      3.11 o 
 -10   9   7       47.78       43.07      5.82 o 
  -9   9   7      168.70      173.43     11.37 o 
  -8   9   7      214.12      224.84      9.77 o 
  -7   9   7       37.65       45.30      4.04 o 
  -6   9   7       37.15       40.97      5.34 o 
  -5   9   7       29.67       28.38      3.46 o 
  -4   9   7      249.55      250.20      5.26 o 
  -3   9   7        3.26        4.92      1.25 o 
  -2   9   7      219.55      216.93     12.93 o 
  -1   9   7       41.42       35.34      3.97 o 
   0   9   7       51.72       50.27      4.76 o 
   1   9   7        0.50        2.46      3.51 o 
   2   9   7       59.99       50.11      4.58 o 
   3   9   7      323.58      287.39      5.44 o 
   4   9   7       36.65       36.01      3.49 o 
   5   9   7        0.06        4.66      1.44 o 
   6   9   7       32.50       40.95      3.94 o 
   7   9   7        0.25        4.14      2.75 o 
   8   9   7       43.08       38.55      5.18 o 
   9   9   7       36.20       50.94      4.83 o 
 -10  10   7       13.27       15.18      3.46 o 
  -9  10   7       12.82       13.43      3.33 o 
  -8  10   7        3.62        3.81      4.37 o 
  -7  10   7       52.42       46.40      4.06 o 
  -6  10   7        0.05        2.67      3.25 o 
  -5  10   7        1.33        3.39      1.36 o 
  -4  10   7      131.47      119.92      9.33 o 
  -3  10   7       58.73       52.43      3.12 o 
  -2  10   7      432.01      424.57     12.22 o 
  -1  10   7       33.85       36.15      4.10 o 
   0  10   7       97.79       92.95      5.16 o 
   1  10   7       17.68       19.18      2.84 o 
   2  10   7        4.51        7.93      2.91 o 
   3  10   7        5.57        7.08      4.45 o 
   4  10   7       40.09       32.87      3.48 o 
   5  10   7       20.65       10.49      2.42 o 
   6  10   7      172.25      206.08     12.93 o 
   7  10   7       25.96       15.78      3.50 o 
   8  10   7       26.01       33.87      7.70 o 
  -8  11   7       39.16       32.59      5.98 o 
  -7  11   7       61.75       70.33      5.40 o 
  -6  11   7       58.39       68.06      5.81 o 
  -5  11   7        4.05        3.67      2.88 o 
  -4  11   7       27.96       22.40      3.09 o 
  -3  11   7       67.97       58.58      6.32 o 
  -2  11   7        4.39       10.12      3.31 o 
  -1  11   7       10.96       12.79      3.27 o 
   0  11   7        3.05        5.35      2.05 o 
   1  11   7       58.94       75.49      7.72 o 
   2  11   7       88.07      103.82      7.26 o 
   3  11   7       60.66       76.66      8.26 o 
   4  11   7      111.84      129.87      8.53 o 
   5  11   7       25.83       36.71      6.11 o 
   6  11   7       45.88       39.74      9.47 o 
   7  11   7       24.82       37.17      7.61 o 
  -7  12   7        1.02        0.51      3.30 o 
  -6  12   7        2.67       10.14      3.74 o 
  -5  12   7       10.01       14.51      4.37 o 
  -4  12   7        5.13        3.17      3.30 o 
  -3  12   7        9.07       19.33      5.04 o 
  -2  12   7       11.84       11.83      3.54 o 
  -1  12   7        2.02        1.98      2.93 o 
   0  12   7        2.32        2.05      5.36 o 
   1  12   7       28.37       29.65      5.65 o 
   2  12   7       59.99       52.14      5.63 o 
   3  12   7        7.47        9.14      3.10 o 
   4  12   7       25.73       25.95      5.28 o 
   5  12   7        0.81        5.82      5.41 o 
  -4  13   7       50.13       53.56      5.61 o 
  -3  13   7        9.37       10.06      3.24 o 
  -2  13   7        0.01        0.47      2.68 o 
  -1  13   7        7.07        6.81      3.22 o 
   0  13   7       36.85       63.06      5.02 o 
   1  13   7        0.55        8.85      3.49 o 
   2  13   7       39.69       38.81      8.44 o 
   3  13   7       11.11       15.09      4.02 o 
 -14   0   8      151.12      138.84     12.62 o 
 -13   0   8        1.37        2.03      7.29 o 
 -12   0   8       12.12       16.61      5.12 o 
 -11   0   8       22.99        6.07      6.29 o 
 -10   0   8     3197.57     3468.35    154.12 o 
  -9   0   8       83.85       69.28      5.07 o 
  -8   0   8      106.47      107.62      5.68 o 
  -7   0   8        4.04        4.40      1.96 o 
  -6   0   8       17.50       18.34      2.36 o 
  -5   0   8       29.96       33.31      4.01 o 
  -4   0   8       30.43       48.42      2.38 o 
  -3   0   8      669.84      777.00     10.19 o 
  -2   0   8     1648.98     1757.32     18.04 o 
  -1   0   8     5443.07     6009.20     75.47 o 
   0   0   8     6316.25     6824.45    106.85 o 
   1   0   8     2348.21     2340.25     54.20 o 
   2   0   8       39.89       34.60      2.99 o 
   3   0   8     1302.69     1365.91     21.82 o 
   4   0   8        2.39        2.16      1.17 o 
   5   0   8       51.45       64.01      3.33 o 
   6   0   8       20.72       24.46      2.08 o 
   7   0   8       99.27       94.36      7.32 o 
   8   0   8      204.65      203.36     11.95 o 
   9   0   8       36.05       39.06      4.58 o 
  10   0   8        3.09        6.73      2.47 o 
  11   0   8       98.94       92.80      9.37 o 
  12   0   8       87.97       89.19     14.57 o 
 -14   1   8        0.05        5.67      2.98 o 
 -13   1   8       18.97       19.42      3.84 o 
 -12   1   8        5.84       11.41      2.78 o 
 -11   1   8        2.03        2.25      2.49 o 
 -10   1   8      112.59      118.17      5.94 o 
  -9   1   8       14.62       15.13      2.58 o 
  -8   1   8        0.87        2.52      1.81 o 
  -7   1   8      131.60      128.75      4.22 o 
  -6   1   8      368.35      354.51      4.92 o 
  -5   1   8     1442.45     1530.98     14.64 o 
  -4   1   8      154.28      147.96      2.35 o 
  -3   1   8       92.48      114.63      2.09 o 
  -2   1   8        0.20        3.85      0.96 o 
  -1   1   8     6786.19     7014.12     71.49 o 
   0   1   8     1456.10     1627.76     12.16 o 
   1   1   8       73.66       68.24      2.04 o 
   2   1   8      332.61      392.37      5.11 o 
   3   1   8        4.39       10.56      1.16 o 
   4   1   8       16.77       17.49      1.28 o 
   5   1   8       28.34       32.64      2.66 o 
   6   1   8       97.16       89.60      3.36 o 
   7   1   8       72.20       62.65      3.27 o 
   8   1   8      137.15      139.02      4.85 o 
   9   1   8       19.22       16.60      2.24 o 
  10   1   8        0.60        4.00      1.37 o 
  11   1   8        1.29        6.14      3.97 o 
  12   1   8        9.54       18.17      4.43 o 
 -14   2   8        4.03        7.82      2.68 o 
 -13   2   8       18.41       16.24      3.51 o 
 -12   2   8       90.71       77.87      5.80 o 
 -11   2   8       26.60       18.84      2.83 o 
 -10   2   8      268.07      261.16      7.54 o 
  -9   2   8     1017.14     1056.33     21.20 o 
  -8   2   8       61.29       61.55      3.02 o 
  -7   2   8      992.13      994.55     13.45 o 
  -6   2   8       11.60       13.76      1.26 o 
  -5   2   8       40.45       42.50      1.58 o 
  -4   2   8     1095.18     1236.20     10.89 o 
  -3   2   8     1609.98     1694.51     14.29 o 
  -2   2   8     1396.83     1513.77     12.74 o 
  -1   2   8      940.44     1082.62     13.78 o 
   0   2   8       33.43       17.65      2.02 o 
   1   2   8     1414.33     1352.86     13.33 o 
   2   2   8      573.99      524.43      7.38 o 
   3   2   8       49.71       48.40      1.40 o 
   4   2   8       20.38       10.05      0.89 o 
   5   2   8       44.34       41.02      2.26 o 
   6   2   8        6.35        9.78      1.51 o 
   7   2   8        0.15        3.70      1.13 o 
   8   2   8       27.54       25.03      1.98 o 
   9   2   8       19.23       19.42      2.68 o 
  10   2   8        4.54        9.83      2.20 o 
  11   2   8        2.53        8.90      3.00 o 
  12   2   8        9.70       10.73      3.10 o 
 -14   3   8        3.05       13.22      4.35 o 
 -13   3   8        7.14        5.99      3.69 o 
 -12   3   8        1.58        8.59      2.62 o 
 -11   3   8        6.01        8.11      4.05 o 
 -10   3   8       24.07       16.93      3.06 o 
  -9   3   8        3.02        9.96      2.08 o 
  -8   3   8       15.24       16.54      2.32 o 
  -7   3   8       10.79        8.83      1.52 o 
  -6   3   8       57.21       49.78      2.19 o 
  -5   3   8      203.06      212.97      4.69 o 
  -4   3   8     1543.12     1614.38     15.25 o 
  -3   3   8       34.81       31.79      2.08 o 
  -2   3   8        3.59        5.77      0.65 o 
  -1   3   8      122.98      103.01      1.71 o 
   0   3   8       19.59       12.04      1.28 o 
   1   3   8     1066.29      993.09     10.74 o 
   2   3   8        3.20        5.02      1.23 o 
   3   3   8      168.29      181.83      3.66 o 
   4   3   8     1472.39     1551.40     16.52 o 
   5   3   8      152.42      144.57      2.92 o 
   6   3   8      149.43      156.12      3.53 o 
   7   3   8        9.92       10.37      1.62 o 
   8   3   8        3.42        1.96      1.48 o 
   9   3   8       19.43       16.14      2.84 o 
  10   3   8       18.10       13.37      2.49 o 
  11   3   8       83.88       91.12      5.64 o 
  12   3   8        7.64        9.86      3.02 o 
 -13   4   8       10.21       10.33      3.36 o 
 -12   4   8       33.81       38.96      5.07 o 
 -11   4   8       10.34       13.51      2.84 o 
 -10   4   8      106.94      110.54      5.27 o 
  -9   4   8      144.79      140.81      5.99 o 
  -8   4   8       24.44       19.83      2.31 o 
  -7   4   8       98.20       91.94      3.80 o 
  -6   4   8      785.37      823.94     11.10 o 
  -5   4   8      769.72      829.50      9.61 o 
  -4   4   8        2.93        6.36      0.75 o 
  -3   4   8      364.13      387.38      4.50 o 
  -2   4   8        0.62        2.35      1.39 o 
  -1   4   8       23.86       20.46      1.83 o 
   0   4   8      262.46      275.78      3.56 o 
   1   4   8       73.27       63.74      1.64 o 
   2   4   8      247.27      233.28      3.62 o 
   3   4   8      185.77      205.56      4.24 o 
   4   4   8        3.23        3.53      1.22 o 
   5   4   8      276.65      293.76      5.04 o 
   6   4   8       62.97       56.22      2.94 o 
   7   4   8      230.86      240.10      6.53 o 
   8   4   8      136.61      138.55      5.04 o 
   9   4   8     1016.77     1104.90     24.87 o 
  10   4   8       58.39       58.23      5.52 o 
  11   4   8        0.02        3.86      4.12 o 
  12   4   8       56.10       56.27      6.83 o 
 -13   5   8       44.08       37.87      4.64 o 
 -12   5   8       26.80       22.54      4.82 o 
 -11   5   8       53.73       63.65      6.34 o 
 -10   5   8        0.18        7.16      1.72 o 
  -9   5   8       24.60       26.84      3.56 o 
  -8   5   8      463.25      468.68      9.91 o 
  -7   5   8       10.07       14.77      2.27 o 
  -6   5   8       55.30       41.24      2.09 o 
  -5   5   8        9.32       11.33      1.75 o 
  -4   5   8      126.86      137.68      4.30 o 
  -3   5   8      161.64      170.21      3.64 o 
  -2   5   8      184.99      177.48      4.49 o 
  -1   5   8      449.12      490.76      7.11 o 
   0   5   8        8.91       12.52      1.72 o 
   1   5   8      115.22      121.74      3.41 o 
   2   5   8     1065.72     1105.88     13.96 o 
   3   5   8      399.44      422.95      6.36 o 
   4   5   8        6.11        5.79      1.34 o 
   5   5   8      215.40      219.64      3.83 o 
   6   5   8     1001.54     1076.70     19.68 o 
   7   5   8       28.79       25.16      2.52 o 
   8   5   8        0.01        3.62      1.46 o 
   9   5   8       31.87       18.25      2.71 o 
  10   5   8        0.27        4.81      2.93 o 
  11   5   8        1.46        3.13      5.41 o 
 -13   6   8       13.41       12.86      3.56 o 
 -12   6   8        1.26        3.22      3.96 o 
 -11   6   8        5.08        4.25      4.05 o 
 -10   6   8       45.18       39.81      4.71 o 
  -9   6   8       18.44       19.42      4.65 o 
  -8   6   8        0.09        3.80      1.99 o 
  -7   6   8       56.43       58.82      3.32 o 
  -6   6   8      191.15      216.40      4.28 o 
  -5   6   8       13.35       19.45      1.46 o 
  -4   6   8        3.12        5.54      1.14 o 
  -3   6   8      146.03      132.36      4.14 o 
  -2   6   8      104.16      112.07      4.35 o 
  -1   6   8        3.84        6.16      1.79 o 
   0   6   8      231.40      245.27      4.85 o 
   1   6   8      180.44      184.57      6.62 o 
   2   6   8        7.22        4.21      1.26 o 
   3   6   8      133.20      105.14      4.72 o 
   4   6   8       64.21       62.26      3.14 o 
   5   6   8      500.55      493.31      9.65 o 
   6   6   8      713.89      733.97     13.27 o 
   7   6   8        1.37        1.77      1.23 o 
   8   6   8       23.15       19.40      2.82 o 
   9   6   8       10.04       10.43      2.19 o 
  10   6   8      291.05      279.28     13.22 o 
  11   6   8        2.30        7.03      2.85 o 
 -12   7   8        4.12        8.52      3.18 o 
 -11   7   8        2.31        8.65      2.60 o 
 -10   7   8        7.94       11.08      2.81 o 
  -9   7   8        0.04        6.12      2.05 o 
  -8   7   8        4.97        7.61      1.72 o 
  -7   7   8        0.00       -0.54      2.05 o 
  -6   7   8        3.48        7.96      2.72 o 
  -5   7   8        7.21       10.68      2.01 o 
  -4   7   8        5.81        6.48      1.94 o 
  -3   7   8      421.76      416.57      7.95 o 
  -2   7   8       14.97       16.19      2.32 o 
  -1   7   8        0.45        4.71      1.18 o 
   0   7   8      349.94      348.56      6.81 o 
   1   7   8      292.67      311.17      6.38 o 
   2   7   8        9.96        9.42      1.97 o 
   3   7   8       42.41       38.91      2.52 o 
   4   7   8       72.14       62.40      2.80 o 
   5   7   8       37.32       37.08      3.76 o 
   6   7   8      193.11      205.21      5.43 o 
   7   7   8      112.81      110.52      6.09 o 
   8   7   8      240.04      234.21      9.00 o 
   9   7   8       18.21       15.08      3.26 o 
  10   7   8        1.94        4.67      2.55 o 
 -11   8   8       33.59       26.88      5.50 o 
 -10   8   8        2.00        6.07      2.91 o 
  -9   8   8      135.21      119.76      5.91 o 
  -8   8   8        7.97       13.44      2.67 o 
  -7   8   8      189.02      183.21      5.60 o 
  -6   8   8       14.23       13.64      2.47 o 
  -5   8   8        2.08        0.75      1.24 o 
  -4   8   8       78.01       81.47      3.70 o 
  -3   8   8      482.22      487.84     11.54 o 
  -2   8   8      150.00      143.18      6.71 o 
  -1   8   8       48.20       47.16      3.20 o 
   0   8   8      156.66      167.49      4.39 o 
   1   8   8        5.98        6.79      1.58 o 
   2   8   8      125.84      119.80      5.74 o 
   3   8   8       48.91       50.26      3.29 o 
   4   8   8      100.18       82.80      3.84 o 
   5   8   8      105.14      101.21      4.14 o 
   6   8   8        4.89        4.82      1.95 o 
   7   8   8        0.21        3.15      1.67 o 
   8   8   8        4.96        4.91      1.57 o 
   9   8   8       13.29       12.88      3.45 o 
  10   8   8       10.40        7.98      6.00 o 
 -10   9   8       37.36       23.40      6.39 o 
  -9   9   8        0.75        6.08      2.15 o 
  -8   9   8      168.21      165.79      9.46 o 
  -7   9   8       19.39       17.01      2.97 o 
  -6   9   8       13.43       10.98      2.25 o 
  -5   9   8      637.29      704.62     18.51 o 
  -4   9   8      489.19      469.94      9.33 o 
  -3   9   8      487.06      462.41     14.04 o 
  -2   9   8        7.94       10.47      2.74 o 
  -1   9   8      549.88      555.47     13.92 o 
   0   9   8        0.86        4.57      2.18 o 
   1   9   8        7.06       10.21      3.12 o 
   2   9   8        1.71        2.74      3.38 o 
   3   9   8       14.09       13.06      2.06 o 
   4   9   8        0.09        2.77      1.73 o 
   5   9   8        9.89        8.68      1.90 o 
   6   9   8      167.31      174.51      6.93 o 
   7   9   8        0.13        6.57      2.19 o 
   8   9   8        2.01        6.91      3.10 o 
   9   9   8        2.43        5.48      3.73 o 
  -9  10   8        0.36        5.87      2.51 o 
  -8  10   8       40.66       44.88      4.30 o 
  -7  10   8      220.21      221.87     13.84 o 
  -6  10   8        2.76        5.43      2.02 o 
  -5  10   8      121.25      127.05      5.92 o 
  -4  10   8      217.88      204.95      6.71 o 
  -3  10   8       18.05       18.39      3.30 o 
  -2  10   8        0.69        5.60      2.24 o 
  -1  10   8        8.44        5.56      2.03 o 
   0  10   8      115.93      106.70      7.48 o 
   1  10   8      103.17       89.98      6.49 o 
   2  10   8        8.55        6.47      1.99 o 
   3  10   8        1.16        6.46      2.52 o 
   4  10   8       17.87       19.48      2.69 o 
   5  10   8       10.50       10.61      2.69 o 
   6  10   8        0.52        4.56      2.91 o 
   7  10   8        6.10        7.30      6.07 o 
   8  10   8        5.69        7.65      3.38 o 
  -8  11   8       39.36       24.72      4.62 o 
  -7  11   8       10.51       12.66      4.71 o 
  -6  11   8        0.26        3.14      2.16 o 
  -5  11   8        7.93        7.17      4.16 o 
  -4  11   8      300.32      296.25     21.08 o 
  -3  11   8       58.49       56.38      6.15 o 
  -2  11   8        2.01        3.83      2.46 o 
  -1  11   8        0.04        3.08      2.60 o 
   0  11   8       17.88       18.80      4.01 o 
   1  11   8        4.01        0.65      2.82 o 
   2  11   8       36.01       45.81      5.15 o 
   3  11   8        0.93        4.54      2.69 o 
   4  11   8       77.22       63.33      6.28 o 
   5  11   8        7.18        6.08      3.59 o 
   6  11   8        0.00        3.68      3.21 o 
  -6  12   8       21.15       40.85      7.11 o 
  -5  12   8        0.67        2.32      2.83 o 
  -4  12   8        1.68        6.66      3.00 o 
  -3  12   8       45.76       46.06      4.72 o 
  -2  12   8       12.15       18.83      4.19 o 
  -1  12   8       16.51       14.63      4.01 o 
   0  12   8       43.60       43.12      4.52 o 
   1  12   8       62.49       57.62      6.27 o 
   2  12   8       11.44        3.29      2.70 o 
   3  12   8        0.00        9.34      3.44 o 
   4  12   8       32.79       27.27      5.32 o 
   5  12   8        0.03        1.24      3.74 o 
  -3  13   8       45.17       50.45      4.85 o 
  -2  13   8       31.78       29.88      8.56 o 
  -1  13   8       17.20       14.96      3.94 o 
   0  13   8        0.08        5.24      1.55 o 
   1  13   8        3.80       10.73      3.87 o 
   2  13   8        0.13       -2.65      2.65 o 
 -14   1   9       30.35       29.67      5.18 o 
 -13   1   9      245.12      233.19     11.60 o 
 -12   1   9      176.07      169.05      8.99 o 
 -11   1   9       28.01       36.01      4.48 o 
 -10   1   9      194.16      196.99      5.81 o 
  -9   1   9       72.65       59.89      3.97 o 
  -8   1   9        1.21        4.05      0.98 o 
  -7   1   9       19.87       24.14      1.66 o 
  -6   1   9      217.69      236.25      4.15 o 
  -5   1   9      134.16      130.29      3.16 o 
  -4   1   9       66.73       65.82      1.83 o 
  -3   1   9      834.17      836.83      8.32 o 
  -2   1   9       33.42       27.69      1.79 o 
  -1   1   9      451.51      412.48      5.12 o 
   0   1   9       12.73        6.13      1.16 o 
   1   1   9      292.61      278.30      3.95 o 
   2   1   9      524.04      474.17      5.93 o 
   3   1   9       38.54       43.63      2.17 o 
   4   1   9       11.82       11.42      1.20 o 
   5   1   9      113.25      120.72      4.09 o 
   6   1   9        4.16        5.78      1.37 o 
   7   1   9       28.20       29.62      2.01 o 
   8   1   9       41.00       35.21      3.92 o 
   9   1   9      262.46      273.19      6.76 o 
  10   1   9       10.68        7.83      3.15 o 
  11   1   9       28.95       21.13      3.78 o 
  12   1   9       31.59       31.75      8.03 o 
 -14   2   9        5.92        9.83      4.48 o 
 -13   2   9        8.67       11.42      3.46 o 
 -12   2   9       49.74       44.58      5.47 o 
 -11   2   9       93.19       86.03      6.50 o 
 -10   2   9      126.14      108.06      7.34 o 
  -9   2   9       69.26       81.48      5.92 o 
  -8   2   9       22.67       22.42      3.44 o 
  -7   2   9      386.78      379.20      5.99 o 
  -6   2   9        6.98        6.36      0.95 o 
  -5   2   9       73.76       71.38      2.15 o 
  -4   2   9       83.26       86.49      2.47 o 
  -3   2   9     1768.94     1904.61     17.67 o 
  -2   2   9      408.11      418.23      4.82 o 
  -1   2   9      191.50      208.05      2.52 o 
   0   2   9      561.56      604.02      7.20 o 
   1   2   9       87.16       65.37      2.11 o 
   2   2   9        0.00       -0.94      0.94 o 
   3   2   9      970.28      961.20     11.23 o 
   4   2   9      128.97      117.24      3.71 o 
   5   2   9       50.26       55.39      2.41 o 
   6   2   9       31.76       32.43      1.91 o 
   7   2   9        3.83        5.87      1.90 o 
   8   2   9      247.03      254.51      6.52 o 
   9   2   9      145.34      164.34      5.33 o 
  10   2   9       23.38       16.62      3.69 o 
  11   2   9        9.26        8.44      5.26 o 
  12   2   9        0.00        2.69      2.32 o 
 -13   3   9        0.49        5.97      3.28 o 
 -12   3   9       31.53       29.39      5.03 o 
 -11   3   9        2.09        9.44      4.75 o 
 -10   3   9       78.57       90.40      5.68 o 
  -9   3   9       85.59       86.20      7.36 o 
  -8   3   9       22.21       18.91      2.71 o 
  -7   3   9      359.62      344.88      5.91 o 
  -6   3   9      797.69      874.35     11.64 o 
  -5   3   9      116.59      111.84      3.69 o 
  -4   3   9     3299.51     3577.07     59.21 o 
  -3   3   9       24.76       27.16      2.05 o 
  -2   3   9       12.16       14.24      1.53 o 
  -1   3   9     1831.39     1920.28     17.54 o 
   0   3   9      652.38      637.53      7.02 o 
   1   3   9      220.96      198.31      4.58 o 
   2   3   9     1106.96     1149.31     14.44 o 
   3   3   9      111.85      104.97      3.39 o 
   4   3   9      145.31      143.39      2.75 o 
   5   3   9       46.87       38.00      1.84 o 
   6   3   9      177.94      178.23      4.20 o 
   7   3   9       69.53       63.88      3.17 o 
   8   3   9        4.07        4.81      1.90 o 
   9   3   9        2.75        4.84      2.75 o 
  10   3   9       93.01       97.13      6.03 o 
  11   3   9        1.83        7.66      4.33 o 
 -13   4   9        2.75        9.71      6.71 o 
 -12   4   9       16.16       17.05      3.50 o 
 -11   4   9       11.48       16.72      3.68 o 
 -10   4   9        7.73        7.42      1.64 o 
  -9   4   9       84.42       85.81      4.30 o 
  -8   4   9       12.90       13.34      2.30 o 
  -7   4   9       88.90       87.01      4.25 o 
  -6   4   9        6.56       10.22      1.61 o 
  -5   4   9       69.29       74.39      3.18 o 
  -4   4   9       26.40       30.17      2.82 o 
  -3   4   9      251.05      267.55      3.80 o 
  -2   4   9      122.91      129.36      2.88 o 
  -1   4   9      145.23      129.30      2.85 o 
   0   4   9      100.76       96.11      2.27 o 
   1   4   9     1133.81     1134.58     13.05 o 
   2   4   9      143.87      154.55      4.65 o 
   3   4   9      497.51      544.73      7.52 o 
   4   4   9        6.67        9.88      1.35 o 
   5   4   9      109.24      100.46      4.65 o 
   6   4   9       53.81       60.90      2.79 o 
   7   4   9        3.12        3.66      1.64 o 
   8   4   9       43.10       44.56      3.59 o 
   9   4   9       57.09       64.03      5.26 o 
  10   4   9        0.01        8.51      2.79 o 
  11   4   9       30.89       20.48      3.80 o 
 -13   5   9        1.11        6.36      3.83 o 
 -12   5   9       62.29       73.64      5.91 o 
 -11   5   9        0.01        5.89      2.73 o 
 -10   5   9        3.69       10.73      2.94 o 
  -9   5   9      178.46      195.85      6.15 o 
  -8   5   9      285.71      279.71      6.65 o 
  -7   5   9       43.26       38.52      3.19 o 
  -6   5   9       44.06       37.88      2.18 o 
  -5   5   9        1.50        4.41      1.03 o 
  -4   5   9      568.98      626.27      8.54 o 
  -3   5   9      630.93      625.19      9.35 o 
  -2   5   9       12.33        9.78      1.73 o 
  -1   5   9        2.54        6.74      1.17 o 
   0   5   9      148.99      157.46      6.84 o 
   1   5   9      457.96      471.05      7.11 o 
   2   5   9      543.81      533.76      7.82 o 
   3   5   9     1391.93     1388.27     19.08 o 
   4   5   9      362.75      369.37      5.29 o 
   5   5   9       27.63       27.38      1.83 o 
   6   5   9      742.42      759.73     13.61 o 
   7   5   9      689.75      721.54     14.18 o 
   8   5   9        8.15       11.82      2.26 o 
   9   5   9       98.63      109.41      6.55 o 
  10   5   9       13.65       10.82      2.87 o 
  11   5   9       15.32       14.47      3.05 o 
 -12   6   9       64.32       63.46      5.12 o 
 -11   6   9       11.12       12.42      3.07 o 
 -10   6   9       98.39       92.15      4.95 o 
  -9   6   9        0.51        1.83      1.98 o 
  -8   6   9      164.84      160.35      5.23 o 
  -7   6   9       17.68       17.22      2.00 o 
  -6   6   9       31.06       29.46      2.87 o 
  -5   6   9        3.57        4.17      1.48 o 
  -4   6   9       22.39       18.63      1.56 o 
  -3   6   9        1.88        2.29      2.05 o 
  -2   6   9       10.40        9.19      1.61 o 
  -1   6   9       66.04       68.49      3.24 o 
   0   6   9      132.71      135.99      3.92 o 
   1   6   9      124.37      143.66      3.44 o 
   2   6   9      738.15      788.52     13.35 o 
   3   6   9     1424.47     1531.54     18.93 o 
   4   6   9      304.41      301.35      6.18 o 
   5   6   9      259.15      263.24      5.44 o 
   6   6   9      351.29      342.54      7.32 o 
   7   6   9       17.75       15.94      2.21 o 
   8   6   9        4.29        3.12      1.89 o 
   9   6   9      129.85      138.53      7.39 o 
  10   6   9       24.53       15.78      4.18 o 
 -12   7   9       20.42       25.82      5.41 o 
 -11   7   9       11.74       12.89      3.16 o 
 -10   7   9       31.52       24.90      5.42 o 
  -9   7   9       65.85       53.69      5.07 o 
  -8   7   9        1.51        6.02      1.99 o 
  -7   7   9       31.69       30.74      3.85 o 
  -6   7   9       71.88       62.49      4.03 o 
  -5   7   9       56.88       58.07      3.65 o 
  -4   7   9        5.24        3.90      1.71 o 
  -3   7   9        0.23        2.78      2.06 o 
  -2   7   9       25.04       20.93      1.86 o 
  -1   7   9       60.03       54.23      3.33 o 
   0   7   9      183.45      172.58      4.01 o 
   1   7   9      172.51      181.74      4.39 o 
   2   7   9      380.20      367.37      8.92 o 
   3   7   9     1106.62     1219.50     22.66 o 
   4   7   9      113.99      122.10      4.29 o 
   5   7   9       12.99       18.45      3.02 o 
   6   7   9        2.66        3.89      1.50 o 
   7   7   9       11.90        7.79      2.01 o 
   8   7   9        0.58        5.25      2.11 o 
   9   7   9       36.61       24.45      4.25 o 
  10   7   9       19.25       13.59      3.44 o 
 -11   8   9       17.27       23.28      4.10 o 
 -10   8   9       17.03       14.53      3.11 o 
  -9   8   9        0.70        4.80      3.30 o 
  -8   8   9      329.88      324.28     13.29 o 
  -7   8   9        0.05        4.76      1.45 o 
  -6   8   9        2.73        5.05      3.06 o 
  -5   8   9      343.06      336.79      6.29 o 
  -4   8   9      180.35      152.84      8.35 o 
  -3   8   9     1294.98     1370.14     40.46 o 
  -2   8   9       66.43       57.38      4.23 o 
  -1   8   9      512.70      527.50     11.96 o 
   0   8   9      110.62       96.91      4.38 o 
   1   8   9        1.54        4.49      2.43 o 
   2   8   9       47.26       35.82      3.23 o 
   3   8   9      331.09      323.00      7.05 o 
   4   8   9      111.07      115.65      4.45 o 
   5   8   9       13.03       12.59      2.26 o 
   6   8   9        0.57        4.10      1.56 o 
   7   8   9       11.18       10.91      2.92 o 
   8   8   9       29.36       31.32      6.02 o 
   9   8   9        4.04        7.33      2.72 o 
 -10   9   9       17.87       19.27      9.26 o 
  -9   9   9       47.80       59.17      7.11 o 
  -8   9   9       20.50       20.66      4.86 o 
  -7   9   9       48.05       47.48      3.80 o 
  -6   9   9       42.89       43.64      3.93 o 
  -5   9   9       19.27       18.02      2.11 o 
  -4   9   9       25.31       28.84      3.94 o 
  -3   9   9       55.91       60.79      4.07 o 
  -2   9   9        6.63        5.50      2.28 o 
  -1   9   9       23.37       15.07      2.94 o 
   0   9   9       29.42       26.98      4.05 o 
   1   9   9       31.24       14.84      2.45 o 
   2   9   9       48.92       37.08      3.49 o 
   3   9   9       95.66       83.12      6.08 o 
   4   9   9        3.48        5.66      1.98 o 
   5   9   9       50.62       49.45      4.66 o 
   6   9   9        3.12        7.12      2.18 o 
   7   9   9        5.00       16.74      3.44 o 
   8   9   9       29.66       41.21      4.86 o 
  -9  10   9       82.92       82.23      6.88 o 
  -8  10   9       79.73       90.39      6.07 o 
  -7  10   9       58.52       59.07      6.20 o 
  -6  10   9        0.06        4.31      2.41 o 
  -5  10   9       72.69       83.47      6.01 o 
  -4  10   9      128.74      133.78      9.37 o 
  -3  10   9        6.36       11.69      3.25 o 
  -2  10   9       86.86       89.99      7.39 o 
  -1  10   9        0.28        0.96      2.69 o 
   0  10   9        5.06        4.24      1.53 o 
   1  10   9       12.66        7.41      2.11 o 
   2  10   9      113.12       84.64      7.86 o 
   3  10   9        7.43        5.20      1.66 o 
   4  10   9        0.31        4.42      3.19 o 
   5  10   9        1.55        2.09      2.77 o 
   6  10   9       20.25       25.72      5.14 o 
   7  10   9        2.45       13.88      3.93 o 
  -8  11   9        2.15        7.09      3.19 o 
  -7  11   9        4.34        3.73      5.33 o 
  -6  11   9        6.36        5.72      2.99 o 
  -5  11   9       53.60       72.21      6.78 o 
  -4  11   9        7.17        6.79      3.92 o 
  -3  11   9      191.09      208.06     15.41 o 
  -2  11   9        4.59        7.22      6.80 o 
  -1  11   9       35.91       23.83      8.93 o 
   0  11   9       15.02       16.06      4.23 o 
   1  11   9       53.96       51.51      7.26 o 
   2  11   9       14.62       13.35      3.89 o 
   3  11   9        0.26       -0.09      2.72 o 
   4  11   9        2.17        7.26      3.12 o 
   5  11   9       16.89       12.47      5.31 o 
   6  11   9        1.45        4.84      5.09 o 
  -6  12   9       18.44       15.75      4.02 o 
  -5  12   9        1.02        7.50      3.00 o 
  -4  12   9        2.86        5.84      3.10 o 
  -3  12   9       92.24       85.64      5.30 o 
  -2  12   9        7.39       11.33      3.72 o 
  -1  12   9        2.81        5.35      5.60 o 
   0  12   9        0.69        5.31      2.67 o 
   1  12   9        4.35        8.26      6.12 o 
   2  12   9        1.43        3.09      4.30 o 
   3  12   9       22.10       15.16      4.54 o 
   4  12   9        4.58        8.01      3.24 o 
 -13   0  10      121.18      128.41      8.37 o 
 -12   0  10      487.07      472.05     56.00 o 
 -11   0  10      333.18      303.72     17.65 o 
 -10   0  10       38.43       50.32      5.28 o 
  -9   0  10     2615.85     2931.87     92.70 o 
  -8   0  10      958.42     1027.24     25.16 o 
  -7   0  10        7.16        5.66      3.11 o 
  -6   0  10        7.94        3.93      1.63 o 
  -5   0  10      477.21      503.99     10.21 o 
  -4   0  10      361.97      347.24      6.50 o 
  -3   0  10     1429.80     1520.57     20.15 o 
  -2   0  10       57.79       40.38      1.82 o 
  -1   0  10      111.15       92.38      2.88 o 
   0   0  10      676.50      744.17     15.49 o 
   1   0  10       31.34       39.51      4.01 o 
   2   0  10     2495.12     2751.23     95.59 o 
   3   0  10      350.12      363.46      7.23 o 
   4   0  10       30.44       36.76      3.71 o 
   5   0  10       87.91       96.73      5.27 o 
   6   0  10      282.40      293.02      8.16 o 
   7   0  10      144.74      120.31      5.91 o 
   8   0  10       24.58       22.88      5.69 o 
   9   0  10      253.08      255.64     11.97 o 
  10   0  10       42.49       48.01      6.60 o 
  11   0  10       85.18       87.12      6.22 o 
 -13   1  10       19.82       20.82      4.38 o 
 -12   1  10        4.73        6.39      2.29 o 
 -11   1  10       17.62       21.79      5.63 o 
 -10   1  10      249.85      240.90      8.12 o 
  -9   1  10        0.79        5.15      1.75 o 
  -8   1  10      145.25      136.80      5.07 o 
  -7   1  10       71.32       72.41      3.14 o 
  -6   1  10       21.40       22.79      1.95 o 
  -5   1  10      196.28      177.46      8.30 o 
  -4   1  10      109.23      108.04      2.64 o 
  -3   1  10      734.27      783.96      9.04 o 
  -2   1  10      104.51       99.01      2.27 o 
  -1   1  10      121.35       93.53      2.34 o 
   0   1  10        5.57        6.32      1.18 o 
   1   1  10       59.92       67.97      2.23 o 
   2   1  10      131.06      133.68      3.71 o 
   3   1  10       33.64       32.80      3.51 o 
   4   1  10       10.66       10.96      1.65 o 
   5   1  10        7.85        6.55      1.12 o 
   6   1  10      118.09      118.61      4.36 o 
   7   1  10       94.23       89.98      3.42 o 
   8   1  10       25.72       16.00      2.19 o 
   9   1  10       18.65       11.24      2.17 o 
  10   1  10       46.73       49.77      5.26 o 
  11   1  10        0.00        6.77      4.71 o 
 -13   2  10       18.47       19.48      3.83 o 
 -12   2  10       12.09        9.63      2.67 o 
 -11   2  10       58.08       55.98      6.05 o 
 -10   2  10        0.03        2.83      4.30 o 
  -9   2  10        0.84        5.49      1.84 o 
  -8   2  10       24.40       26.72      2.04 o 
  -7   2  10      647.07      653.90      9.95 o 
  -6   2  10       36.50       41.58      2.01 o 
  -5   2  10      296.26      321.21      5.10 o 
  -4   2  10      129.45      138.64      3.17 o 
  -3   2  10     1145.97     1225.50     13.20 o 
  -2   2  10       39.99       52.52      2.32 o 
  -1   2  10      290.80      288.29      3.72 o 
   0   2  10     1243.32     1254.92     15.52 o 
   1   2  10      107.91      105.29      3.02 o 
   2   2  10     1503.13     1492.38     18.36 o 
   3   2  10       17.72       14.43      1.71 o 
   4   2  10      334.30      316.97      5.09 o 
   5   2  10       22.56       25.30      1.97 o 
   6   2  10        0.64        4.09      0.90 o 
   7   2  10        0.07        1.85      2.22 o 
   8   2  10       34.23       35.96      3.10 o 
   9   2  10       17.89       18.52      3.80 o 
  10   2  10       21.06       15.59      3.48 o 
  11   2  10        6.66        4.87      4.46 o 
 -13   3  10        3.88        3.65      5.70 o 
 -12   3  10       12.27       12.61      3.63 o 
 -11   3  10        3.04        7.89      8.37 o 
 -10   3  10       56.69       62.61      5.02 o 
  -9   3  10       17.80       17.66      2.59 o 
  -8   3  10        7.07       10.52      1.87 o 
  -7   3  10      216.10      218.11      3.96 o 
  -6   3  10      160.47      158.58      4.22 o 
  -5   3  10        7.39       10.12      1.44 o 
  -4   3  10      313.95      313.10      4.97 o 
  -3   3  10       43.01       45.29      2.60 o 
  -2   3  10      161.33      158.11      3.37 o 
  -1   3  10       12.09       12.84      1.02 o 
   0   3  10      745.85      773.94     10.29 o 
   1   3  10       74.36       82.24      2.55 o 
   2   3  10      407.38      402.14      7.09 o 
   3   3  10      702.31      711.17     10.99 o 
   4   3  10      522.66      525.55      7.79 o 
   5   3  10      160.04      175.95      3.16 o 
   6   3  10       57.86       50.06      3.96 o 
   7   3  10      307.54      322.96      7.00 o 
   8   3  10       64.34       62.76      3.57 o 
   9   3  10        3.51        4.87      1.71 o 
  10   3  10       39.97       38.77      4.22 o 
  11   3  10       37.93       27.44      4.94 o 
 -13   4  10        0.91        5.78      2.68 o 
 -12   4  10       19.41       16.01      3.07 o 
 -11   4  10       21.12       24.13      4.38 o 
 -10   4  10       13.81       19.60      3.61 o 
  -9   4  10        4.69        5.84      1.49 o 
  -8   4  10        2.69        2.04      1.10 o 
  -7   4  10        1.14        2.65      2.18 o 
  -6   4  10      161.27      172.32      4.43 o 
  -5   4  10      109.18      104.99      4.12 o 
  -4   4  10        0.03        2.99      0.96 o 
  -3   4  10       72.11       76.48      2.66 o 
  -2   4  10      310.41      323.60      4.82 o 
  -1   4  10      129.24      130.18      3.96 o 
   0   4  10       63.69       54.03      2.13 o 
   1   4  10       47.30       49.52      2.04 o 
   2   4  10      214.06      207.86      3.63 o 
   3   4  10      292.80      271.92      4.82 o 
   4   4  10        0.02        2.31      1.07 o 
   5   4  10       64.67       58.64      2.61 o 
   6   4  10      139.10      144.28      5.00 o 
   7   4  10        8.07        5.65      1.28 o 
   8   4  10      226.18      213.28      6.86 o 
   9   4  10       43.05       36.00      4.36 o 
  10   4  10       59.36       58.23      3.82 o 
  11   4  10        5.09        7.61      2.43 o 
 -12   5  10       34.53       35.44      5.96 o 
 -11   5  10        1.91        2.62      3.40 o 
 -10   5  10        0.76        8.09      2.23 o 
  -9   5  10        9.85        5.66      1.50 o 
  -8   5  10       43.20       48.17      4.44 o 
  -7   5  10       46.38       42.39      3.29 o 
  -6   5  10        8.42        8.61      1.62 o 
  -5   5  10       61.18       57.23      3.94 o 
  -4   5  10       19.82       21.38      1.58 o 
  -3   5  10        0.77        2.61      1.08 o 
  -2   5  10       73.71       76.74      2.77 o 
  -1   5  10      105.84      119.19      4.65 o 
   0   5  10       90.34       87.72      3.84 o 
   1   5  10       63.85       61.81      2.58 o 
   2   5  10        2.88        4.04      1.12 o 
   3   5  10      323.56      317.77      4.56 o 
   4   5  10        6.14        6.35      1.00 o 
   5   5  10      217.88      210.84      7.05 o 
   6   5  10      746.91      825.85     15.95 o 
   7   5  10       24.59       24.56      2.36 o 
   8   5  10      452.96      430.07     26.20 o 
   9   5  10        0.02        1.30      3.37 o 
  10   5  10       29.39       26.92      5.39 o 
 -12   6  10        0.06        4.74      2.75 o 
 -11   6  10        2.78       10.17      3.67 o 
 -10   6  10       39.00       37.64      4.40 o 
  -9   6  10       62.16       64.66      6.05 o 
  -8   6  10        7.98        7.23      1.77 o 
  -7   6  10       30.68       22.23      2.85 o 
  -6   6  10       65.71       56.02      4.21 o 
  -5   6  10      314.89      323.18      6.71 o 
  -4   6  10       94.13      103.87      5.13 o 
  -3   6  10      532.07      533.96      9.18 o 
  -2   6  10        3.32        4.62      1.18 o 
  -1   6  10      420.63      402.71      7.49 o 
   0   6  10      173.02      161.77      3.98 o 
   1   6  10      223.44      243.28      5.02 o 
   2   6  10        3.90        8.22      1.88 o 
   3   6  10      100.90      100.04      3.97 o 
   4   6  10      314.81      314.25      6.11 o 
   5   6  10      307.17      321.27      7.15 o 
   6   6  10       82.83       80.57      4.20 o 
   7   6  10       20.76       13.68      2.51 o 
   8   6  10        4.84        7.73      2.02 o 
   9   6  10       89.59       83.04      4.28 o 
  10   6  10       19.62       20.43      3.97 o 
 -11   7  10        0.18        8.39      2.62 o 
 -10   7  10       39.34       34.06      3.83 o 
  -9   7  10       12.85       15.92      3.08 o 
  -8   7  10       26.30       19.18      2.88 o 
  -7   7  10      106.12       86.19      5.47 o 
  -6   7  10        1.86        4.16      1.49 o 
  -5   7  10        2.32        3.33      1.96 o 
  -4   7  10       10.24       15.13      1.82 o 
  -3   7  10        1.30        4.57      1.75 o 
  -2   7  10      762.01      776.99     17.21 o 
  -1   7  10      150.17      163.49      7.77 o 
   0   7  10     1505.51     1673.69     35.59 o 
   1   7  10      711.45      708.21     15.84 o 
   2   7  10       24.96       20.19      2.13 o 
   3   7  10      171.87      156.71      6.36 o 
   4   7  10      564.89      592.25     11.64 o 
   5   7  10      148.20      148.34      5.18 o 
   6   7  10        2.90        4.53      1.19 o 
   7   7  10        1.78        9.22      2.90 o 
   8   7  10       58.74       59.15      5.72 o 
   9   7  10      117.76      118.11      7.49 o 
 -10   8  10        5.87       14.29      3.43 o 
  -9   8  10        3.17       12.22      3.19 o 
  -8   8  10        2.51        4.22      2.18 o 
  -7   8  10       35.80       32.63      3.73 o 
  -6   8  10       31.43       25.74      2.47 o 
  -5   8  10      101.37       96.42      4.03 o 
  -4   8  10      437.54      423.02     11.96 o 
  -3   8  10      539.14      543.64     11.08 o 
  -2   8  10        3.95        7.79      3.00 o 
  -1   8  10      482.60      428.74      7.57 o 
   0   8  10      366.43      357.42      6.75 o 
   1   8  10      122.33      128.53      5.58 o 
   2   8  10       15.38       18.48      2.50 o 
   3   8  10      186.53      172.54     12.38 o 
   4   8  10        0.60        1.14      1.20 o 
   5   8  10      122.19      125.28      5.03 o 
   6   8  10        0.11        1.96      2.30 o 
   7   8  10       30.15       21.06      4.02 o 
   8   8  10        1.16       17.87      5.67 o 
 -10   9  10       30.43       20.48      3.38 o 
  -9   9  10       36.07       31.39      5.25 o 
  -8   9  10       47.36       51.52      5.72 o 
  -7   9  10        5.63        5.97      2.59 o 
  -6   9  10       12.18       11.88      3.02 o 
  -5   9  10       63.51       70.45      6.97 o 
  -4   9  10       75.25       62.37      4.77 o 
  -3   9  10      201.83      211.14      6.90 o 
  -2   9  10        3.94        6.73      1.89 o 
  -1   9  10      272.26      227.81      7.27 o 
   0   9  10       34.98       30.49      4.55 o 
   1   9  10        0.74        4.69      1.93 o 
   2   9  10        9.86       18.13      2.67 o 
   3   9  10      173.09      149.58      6.94 o 
   4   9  10        1.04        8.18      2.84 o 
   5   9  10       19.23       24.20      5.70 o 
   6   9  10       24.25       34.19      9.28 o 
   7   9  10       15.33       12.89      5.95 o 
  -8  10  10        4.46       10.08      3.66 o 
  -7  10  10       64.71       55.86      4.37 o 
  -6  10  10        1.78        2.52      3.83 o 
  -5  10  10        0.57        2.64      5.94 o 
  -4  10  10       34.28       37.31      5.45 o 
  -3  10  10       24.51       28.15      3.65 o 
  -2  10  10       23.39       29.56      3.34 o 
  -1  10  10        0.52        5.01      1.97 o 
   0  10  10       52.34       38.23      3.95 o 
   1  10  10        7.22        1.37      3.55 o 
   2  10  10       47.41       35.58      5.63 o 
   3  10  10        0.33        2.15      2.23 o 
   4  10  10        9.66        8.81      3.17 o 
   5  10  10       26.13       35.25      6.82 o 
   6  10  10        3.90        7.11      5.18 o 
  -7  11  10        4.78        4.12      2.41 o 
  -6  11  10        7.62       13.76      4.06 o 
  -5  11  10        0.02        9.76      3.68 o 
  -4  11  10      131.28      145.59      9.24 o 
  -3  11  10       14.66       11.97      4.23 o 
  -2  11  10        6.10        9.08      3.22 o 
  -1  11  10        3.48       10.76      3.38 o 
   0  11  10       11.25        8.40      2.62 o 
   1  11  10        1.24        5.78      3.84 o 
   2  11  10        6.99        7.36      2.82 o 
   3  11  10        0.41        6.11      2.71 o 
   4  11  10       23.19       20.00      4.73 o 
   5  11  10        0.36        1.60      3.95 o 
  -4  12  10       15.39       12.30      3.79 o 
  -3  12  10        2.09       14.76      4.00 o 
  -2  12  10        2.09        9.53      3.91 o 
  -1  12  10        5.32        5.78      3.18 o 
   0  12  10        1.25        6.73      3.70 o 
   1  12  10        0.14       -2.40      2.90 o 
   2  12  10        1.32       -0.53      1.78 o 
 -13   1  11        1.47        2.00      4.44 o 
 -12   1  11      103.43      100.63      5.96 o 
 -11   1  11       12.02       15.19      3.36 o 
 -10   1  11       14.19       12.75      2.49 o 
  -9   1  11        6.47        6.28      2.29 o 
  -8   1  11      511.52      529.32     10.90 o 
  -7   1  11       19.37       22.67      2.43 o 
  -6   1  11        0.15        3.54      1.04 o 
  -5   1  11       28.51       28.91      1.56 o 
  -4   1  11      266.97      270.14      4.36 o 
  -3   1  11      837.44      910.90     12.42 o 
  -2   1  11       57.33       62.73      1.73 o 
  -1   1  11      220.20      214.94      5.37 o 
   0   1  11      113.57      119.19      4.24 o 
   1   1  11      184.38      207.14      7.27 o 
   2   1  11       53.15       56.28      2.52 o 
   3   1  11      473.55      482.87      7.77 o 
   4   1  11        5.27        7.68      1.30 o 
   5   1  11       10.77       12.05      1.69 o 
   6   1  11       30.39       24.55      2.05 o 
   7   1  11       41.98       41.67      2.11 o 
   8   1  11        0.35        3.04      1.42 o 
   9   1  11        0.11        7.06      2.51 o 
  10   1  11       16.50       14.87      3.61 o 
  11   1  11        0.84        5.26      4.59 o 
 -13   2  11        7.57       10.47      3.24 o 
 -12   2  11       11.88       15.85      3.44 o 
 -11   2  11       83.33       79.89      5.47 o 
 -10   2  11      287.34      298.93      9.51 o 
  -9   2  11        4.66        6.16      2.24 o 
  -8   2  11      141.25      132.24      4.71 o 
  -7   2  11      709.71      741.12     13.17 o 
  -6   2  11      366.75      367.22      6.13 o 
  -5   2  11       52.88       56.22      2.33 o 
  -4   2  11       17.42       20.00      1.95 o 
  -3   2  11      360.23      367.89      5.75 o 
  -2   2  11       78.93       70.06      2.60 o 
  -1   2  11       78.20       79.10      2.91 o 
   0   2  11       55.68       54.25      2.41 o 
   1   2  11       12.43       11.54      2.12 o 
   2   2  11      382.55      361.94      6.58 o 
   3   2  11       87.21       95.89      4.27 o 
   4   2  11      213.68      225.26      4.70 o 
   5   2  11       22.23       25.58      2.55 o 
   6   2  11       63.16       62.57      2.77 o 
   7   2  11        5.23        6.85      1.28 o 
   8   2  11      123.29      133.99      4.88 o 
   9   2  11        8.11       12.60      3.26 o 
  10   2  11       56.74       52.35      4.38 o 
 -13   3  11       10.28        7.99      3.49 o 
 -12   3  11        7.27        9.90      2.91 o 
 -11   3  11       12.64        6.32      3.06 o 
 -10   3  11       12.95        8.06      3.16 o 
  -9   3  11        0.78        3.61      1.67 o 
  -8   3  11       68.79       62.69      3.12 o 
  -7   3  11       75.99       79.39      3.49 o 
  -6   3  11      161.56      178.14      3.45 o 
  -5   3  11        0.22        3.53      0.87 o 
  -4   3  11       15.96       10.28      1.67 o 
  -3   3  11       56.86       63.88      2.57 o 
  -2   3  11      102.67       93.81      3.30 o 
  -1   3  11       13.99       14.97      1.66 o 
   0   3  11      109.41      102.76      4.85 o 
   1   3  11      218.56      187.18      3.79 o 
   2   3  11      489.98      503.36      8.92 o 
   3   3  11       14.31       17.81      1.73 o 
   4   3  11      152.74      143.69      5.94 o 
   5   3  11      252.79      247.32      4.97 o 
   6   3  11      182.84      177.35      6.34 o 
   7   3  11      105.90      108.89      5.84 o 
   8   3  11        6.30        5.78      2.05 o 
   9   3  11       89.84       89.94      6.24 o 
  10   3  11       35.45       36.79      8.93 o 
 -12   4  11        5.66        6.73      2.71 o 
 -11   4  11        3.59        6.29      3.04 o 
 -10   4  11       85.30       86.80      7.24 o 
  -9   4  11       92.33       86.61      5.52 o 
  -8   4  11       11.37        7.24      1.78 o 
  -7   4  11      191.34      179.81      5.91 o 
  -6   4  11       50.93       54.27      2.68 o 
  -5   4  11        6.62        7.89      1.55 o 
  -4   4  11       41.73       37.86      1.90 o 
  -3   4  11       14.39       13.67      1.63 o 
  -2   4  11        0.00        2.70      1.06 o 
  -1   4  11        0.87        2.89      0.89 o 
   0   4  11       80.79       67.12      3.31 o 
   1   4  11       13.05       15.93      2.12 o 
   2   4  11      335.59      370.50      6.86 o 
   3   4  11      393.45      398.62      6.60 o 
   4   4  11      162.75      153.11      6.61 o 
   5   4  11      153.40      143.42      4.85 o 
   6   4  11      208.27      204.07      4.79 o 
   7   4  11      129.86      140.16      4.72 o 
   8   4  11        6.43        7.04      1.75 o 
   9   4  11      116.88      113.04      6.28 o 
  10   4  11        2.39       10.29      3.76 o 
 -12   5  11       28.50       38.61      5.33 o 
 -11   5  11        3.07       -0.32      2.36 o 
 -10   5  11       10.22        9.36      2.91 o 
  -9   5  11      247.83      252.85      9.46 o 
  -8   5  11      330.04      340.25      9.14 o 
  -7   5  11       79.07       73.88      3.42 o 
  -6   5  11       49.89       50.16      3.17 o 
  -5   5  11      245.93      240.75      5.31 o 
  -4   5  11        2.00        3.77      1.05 o 
  -3   5  11       55.33       50.50      2.59 o 
  -2   5  11        1.46        2.76      0.70 o 
  -1   5  11      113.90      112.90      5.01 o 
   0   5  11        9.52        8.72      1.39 o 
   1   5  11      140.51      148.76      3.33 o 
   2   5  11       49.63       51.38      2.13 o 
   3   5  11      574.04      575.23     10.64 o 
   4   5  11      238.72      235.23      3.67 o 
   5   5  11       46.89       35.91      3.00 o 
   6   5  11      111.02      113.62      5.66 o 
   7   5  11        3.53        6.73      1.41 o 
   8   5  11        0.15        4.76      2.04 o 
   9   5  11       32.19       34.61      5.73 o 
  10   5  11        5.22       11.97      3.84 o 
 -11   6  11        0.58        5.38      2.64 o 
 -10   6  11       85.00       83.17      5.35 o 
  -9   6  11       93.47       93.62      4.90 o 
  -8   6  11       98.22       86.04      6.90 o 
  -7   6  11       11.46        8.83      1.76 o 
  -6   6  11        0.38        3.15      1.30 o 
  -5   6  11       20.22       19.74      2.46 o 
  -4   6  11        0.93       -0.70      2.41 o 
  -3   6  11      152.72      147.97      6.79 o 
  -2   6  11       25.90       25.58      3.85 o 
  -1   6  11      156.08      165.46      5.78 o 
   0   6  11        3.99        6.39      1.33 o 
   1   6  11      131.42      113.07      5.25 o 
   2   6  11       78.58       75.86      3.48 o 
   3   6  11      118.87      106.78      3.99 o 
   4   6  11       11.03       10.22      1.50 o 
   5   6  11       74.81       72.35      4.11 o 
   6   6  11      149.98      141.42      4.84 o 
   7   6  11       56.43       55.70      5.08 o 
   8   6  11       10.47        9.41      2.58 o 
   9   6  11        1.73        3.03      2.01 o 
 -11   7  11        2.49        5.79      3.98 o 
 -10   7  11       65.87       54.48      5.06 o 
  -9   7  11        7.03        6.58      2.66 o 
  -8   7  11       14.92       16.05      3.16 o 
  -7   7  11        3.91        6.43      1.91 o 
  -6   7  11       67.83       62.89      3.73 o 
  -5   7  11       57.77       66.20      2.89 o 
  -4   7  11      110.17       91.83      4.42 o 
  -3   7  11      251.18      238.90      5.15 o 
  -2   7  11       98.17      102.97      4.41 o 
  -1   7  11       22.35       29.58      2.61 o 
   0   7  11      352.36      326.17      7.87 o 
   1   7  11      125.47      125.74      5.30 o 
   2   7  11        0.15        3.96      1.29 o 
   3   7  11        1.23        2.01      1.37 o 
   4   7  11        1.51        4.43      1.50 o 
   5   7  11       18.32       14.32      2.25 o 
   6   7  11        3.85        8.61      3.32 o 
   7   7  11       36.48       29.45      5.05 o 
   8   7  11        6.19        6.87      2.55 o 
 -10   8  11       28.83       21.02      3.87 o 
  -9   8  11        0.78        4.11      2.69 o 
  -8   8  11       14.27       15.26      4.31 o 
  -7   8  11       69.32       63.16      5.56 o 
  -6   8  11        1.53        4.53      2.16 o 
  -5   8  11      133.20      131.86      6.42 o 
  -4   8  11      368.05      351.48     14.16 o 
  -3   8  11      113.51      115.65      6.34 o 
  -2   8  11      820.79      816.38     21.15 o 
  -1   8  11       28.77       39.78      3.59 o 
   0   8  11        3.73        4.39      1.47 o 
   1   8  11       65.63       60.58      3.23 o 
   2   8  11       61.56       48.80      4.73 o 
   3   8  11        1.14        1.45      1.72 o 
   4   8  11       90.37       96.13      5.22 o 
   5   8  11        4.45        4.20      3.40 o 
   6   8  11       35.46       27.56      4.60 o 
   7   8  11       10.57       11.57      2.87 o 
   8   8  11       20.27       20.97      7.72 o 
  -9   9  11        7.96        5.21      4.24 o 
  -8   9  11       20.59       21.54      5.14 o 
  -7   9  11       66.27       70.61      7.13 o 
  -6   9  11      158.40      161.49     12.26 o 
  -5   9  11       12.55       12.16      3.58 o 
  -4   9  11      236.52      202.81     10.18 o 
  -3   9  11      227.30      216.83      9.20 o 
  -2   9  11       98.03       90.20      8.37 o 
  -1   9  11        6.37        6.78      2.41 o 
   0   9  11      106.69       90.95      8.26 o 
   1   9  11        4.59        4.76      1.68 o 
   2   9  11       81.70       90.53      5.99 o 
   3   9  11        2.34        6.66      2.54 o 
   4   9  11       59.96       55.53      7.62 o 
   5   9  11        1.00        1.34      3.25 o 
   6   9  11        0.77        3.72      2.45 o 
   7   9  11        1.94        8.91      4.34 o 
  -8  10  11       43.11       56.22      7.32 o 
  -7  10  11       32.01       35.70      6.93 o 
  -6  10  11      102.54      109.82      5.79 o 
  -5  10  11       42.75       37.67      5.78 o 
  -4  10  11        0.30        5.74      4.94 o 
  -3  10  11       12.48       14.72      3.41 o 
  -2  10  11        0.64        6.00      2.38 o 
  -1  10  11        3.13        4.58      1.70 o 
   0  10  11       96.95       85.23      6.28 o 
   1  10  11       16.53       24.14      4.82 o 
   2  10  11        6.03        9.87      2.93 o 
   3  10  11        1.90        3.86      3.38 o 
   4  10  11        4.97        8.98      3.63 o 
   5  10  11       13.74        9.43      3.46 o 
  -6  11  11        8.50        4.61      7.12 o 
  -5  11  11        2.73        3.68      3.06 o 
  -4  11  11        2.78        6.60      4.52 o 
  -3  11  11        0.84        2.17      2.80 o 
  -2  11  11       23.53       16.67      5.31 o 
  -1  11  11        0.80        3.17      2.77 o 
   0  11  11        1.25        4.18      3.34 o 
   1  11  11       19.26       26.32      6.73 o 
   2  11  11       26.11       18.48      5.59 o 
   3  11  11        0.02        2.76      6.63 o 
  -2  12  11       40.14       45.22      4.75 o 
  -1  12  11       20.21       17.12      3.84 o 
   0  12  11        0.05        5.11      3.08 o 
 -13   0  12       66.76       74.39      8.29 o 
 -12   0  12      119.40      125.06     14.65 o 
 -11   0  12      274.61      279.43     24.20 o 
 -10   0  12       66.20       69.80      8.45 o 
  -9   0  12      443.01      481.97     19.41 o 
  -8   0  12      663.27      665.82     13.76 o 
  -7   0  12        0.16        3.19      2.31 o 
  -6   0  12       20.10       24.81      2.39 o 
  -5   0  12      202.04      180.00      5.08 o 
  -4   0  12       15.79       16.32      2.59 o 
  -3   0  12      101.31       87.77      4.41 o 
  -2   0  12        3.56        9.25      2.05 o 
  -1   0  12      652.33      658.77     12.03 o 
   0   0  12       59.55       67.90      5.36 o 
   1   0  12       30.89       27.54      3.04 o 
   2   0  12        7.17        6.52      2.41 o 
   3   0  12        1.61        5.05      4.16 o 
   4   0  12        0.78        8.54      2.68 o 
   5   0  12        6.91        5.06      1.62 o 
   6   0  12        0.02        1.44      1.93 o 
   7   0  12      283.65      268.05     10.84 o 
   8   0  12       70.28       69.15      5.88 o 
   9   0  12      152.16      153.66     10.82 o 
 -13   1  12        2.04       11.61      3.65 o 
 -12   1  12       22.30       19.98      4.34 o 
 -11   1  12        1.78        6.10      3.39 o 
 -10   1  12       52.12       48.93      4.93 o 
  -9   1  12     1295.90     1423.86     50.00 o 
  -8   1  12        0.94       -0.28      1.46 o 
  -7   1  12       56.74       63.74      3.34 o 
  -6   1  12      267.72      262.22      5.34 o 
  -5   1  12      369.77      403.04      6.12 o 
  -4   1  12       74.01       73.67      2.97 o 
  -3   1  12        2.09        2.34      1.25 o 
  -2   1  12      211.43      223.15      3.50 o 
  -1   1  12        5.89        7.60      1.32 o 
   0   1  12        0.81        3.97      1.28 o 
   1   1  12       39.05       37.65      1.96 o 
   2   1  12      100.64      107.46      4.62 o 
   3   1  12       41.38       40.33      2.40 o 
   4   1  12        7.47        9.68      2.51 o 
   5   1  12       76.99       73.10      2.76 o 
   6   1  12       13.55        8.72      1.71 o 
   7   1  12       18.12       14.59      2.15 o 
   8   1  12        1.11        3.20      1.46 o 
   9   1  12       87.64       76.21      5.97 o 
  10   1  12        2.37        4.19      5.43 o 
 -12   2  12        0.01        2.55      2.01 o 
 -11   2  12        4.41        5.15      2.45 o 
 -10   2  12      115.16      122.56      6.86 o 
  -9   2  12       31.57       35.61      3.62 o 
  -8   2  12       22.56       16.46      2.16 o 
  -7   2  12      147.22      139.31      4.73 o 
  -6   2  12       36.09       29.63      1.70 o 
  -5   2  12        0.50        4.05      1.05 o 
  -4   2  12        2.42        3.46      0.90 o 
  -3   2  12      600.46      650.30     10.07 o 
  -2   2  12       38.94       38.70      1.76 o 
  -1   2  12      435.81      441.40      7.22 o 
   0   2  12       99.55       98.25      4.47 o 
   1   2  12       32.12       23.45      1.42 o 
   2   2  12       91.14       88.51      4.69 o 
   3   2  12        1.60        3.32      1.30 o 
   4   2  12       26.31       18.57      1.69 o 
   5   2  12       33.92       35.36      4.06 o 
   6   2  12        4.25        4.75      1.17 o 
   7   2  12       15.52       16.02      2.52 o 
   8   2  12        3.86        4.56      1.41 o 
   9   2  12        6.54        4.28      3.07 o 
  10   2  12        0.01        6.14      2.87 o 
 -12   3  12        6.71        5.13      2.47 o 
 -11   3  12       90.28       84.19      5.79 o 
 -10   3  12        7.55        6.48      2.29 o 
  -9   3  12       14.19       13.46      2.17 o 
  -8   3  12       41.52       47.73      2.88 o 
  -7   3  12       74.08       70.71      2.97 o 
  -6   3  12      228.35      215.77      8.69 o 
  -5   3  12       13.36        8.50      1.38 o 
  -4   3  12      157.89      149.01      2.86 o 
  -3   3  12      497.08      477.58      7.18 o 
  -2   3  12      157.93      161.69      3.17 o 
  -1   3  12      927.70     1006.15     18.00 o 
   0   3  12     2728.30     2843.74     61.92 o 
   1   3  12      203.05      207.21      4.14 o 
   2   3  12       35.03       43.98      2.65 o 
   3   3  12      547.87      562.20     11.59 o 
   4   3  12       73.15       74.66      3.31 o 
   5   3  12       48.72       31.89      4.15 o 
   6   3  12       33.95       26.34      2.38 o 
   7   3  12      242.59      271.81      8.17 o 
   8   3  12       46.40       44.59      5.20 o 
   9   3  12        4.00        8.16      9.56 o 
  10   3  12       83.59       90.24      6.95 o 
 -12   4  12       48.57       61.57      5.31 o 
 -11   4  12       25.29       24.21      4.32 o 
 -10   4  12        4.01        3.15      3.70 o 
  -9   4  12        0.11        2.64      1.11 o 
  -8   4  12       72.18       67.24      4.48 o 
  -7   4  12        4.49        9.92      1.85 o 
  -6   4  12      121.92      114.32      3.95 o 
  -5   4  12       28.79       30.55      2.20 o 
  -4   4  12        6.44        9.09      1.41 o 
  -3   4  12       41.12       33.06      1.78 o 
  -2   4  12        8.23        8.16      1.39 o 
  -1   4  12      262.38      260.59      3.98 o 
   0   4  12     1579.84     1710.99     22.80 o 
   1   4  12     1673.10     1840.55     25.33 o 
   2   4  12      804.54      848.94     18.35 o 
   3   4  12     1645.23     1850.80     36.98 o 
   4   4  12      194.69      197.82      5.72 o 
   5   4  12      158.56      162.33      4.21 o 
   6   4  12      103.96       95.91      8.17 o 
   7   4  12        7.96        8.05      1.88 o 
   8   4  12        2.21        6.03      2.14 o 
   9   4  12        2.99        7.25      3.48 o 
 -11   5  12        0.18        4.84      2.55 o 
 -10   5  12       43.33       42.15      3.84 o 
  -9   5  12        7.81        7.35      2.20 o 
  -8   5  12        0.80        6.47      2.03 o 
  -7   5  12        2.94        5.79      1.56 o 
  -6   5  12       39.87       35.30      3.50 o 
  -5   5  12       48.28       49.36      3.57 o 
  -4   5  12      242.01      266.75      5.40 o 
  -3   5  12        3.23        5.07      1.20 o 
  -2   5  12       83.95       94.04      3.62 o 
  -1   5  12      144.19      145.00      5.74 o 
   0   5  12        4.17        4.61      0.70 o 
   1   5  12       34.12       31.17      2.68 o 
   2   5  12      144.84      143.24      5.37 o 
   3   5  12       43.93       41.98      4.79 o 
   4   5  12      246.01      252.37      6.68 o 
   5   5  12        1.97        3.28      1.65 o 
   6   5  12      214.43      215.22      7.53 o 
   7   5  12      192.80      191.05     10.60 o 
   8   5  12        4.80        7.09      5.56 o 
   9   5  12       38.46       25.90      5.08 o 
 -11   6  12      135.18      128.94      8.10 o 
 -10   6  12        1.05        4.94      3.44 o 
  -9   6  12       27.94       15.11      4.77 o 
  -8   6  12        9.61        7.95      2.08 o 
  -7   6  12        3.64        4.29      1.36 o 
  -6   6  12        0.49        2.22      1.44 o 
  -5   6  12       41.92       37.81      2.96 o 
  -4   6  12        0.45        1.69      1.21 o 
  -3   6  12      100.91      108.98      4.83 o 
  -2   6  12       14.07       11.62      1.94 o 
  -1   6  12       15.10       18.35      1.74 o 
   0   6  12      153.96      143.03      5.39 o 
   1   6  12      164.57      171.78      7.74 o 
   2   6  12       27.36       23.64      2.60 o 
   3   6  12       32.16       28.23      2.79 o 
   4   6  12        7.78        3.95      0.97 o 
   5   6  12      116.62      128.72      4.60 o 
   6   6  12       41.95       40.53      4.35 o 
   7   6  12        2.20        2.60      1.67 o 
   8   6  12      146.04      142.43     11.20 o 
 -10   7  12       25.05       25.52      6.40 o 
  -9   7  12       62.03       47.55      4.28 o 
  -8   7  12       54.34       61.07      6.35 o 
  -7   7  12      361.65      380.33     19.60 o 
  -6   7  12       27.72       21.80      3.01 o 
  -5   7  12       91.99       87.23      4.90 o 
  -4   7  12       92.58       89.13      4.74 o 
  -3   7  12      468.28      487.81     12.45 o 
  -2   7  12        4.28        6.87      1.54 o 
  -1   7  12      797.35      893.50     20.35 o 
   0   7  12        6.63        6.98      2.60 o 
   1   7  12       38.58       42.03      2.78 o 
   2   7  12        4.10        4.35      1.54 o 
   3   7  12       40.95       44.94      3.87 o 
   4   7  12       24.05       21.96      2.97 o 
   5   7  12        0.83        6.11      2.08 o 
   6   7  12        1.41        6.10      2.49 o 
   7   7  12        3.36        5.20      3.10 o 
   8   7  12       11.18       11.00      3.60 o 
  -9   8  12       30.86       24.99      6.23 o 
  -8   8  12        0.00       15.43      3.76 o 
  -7   8  12       74.52       73.12      7.01 o 
  -6   8  12      272.32      301.64     16.37 o 
  -5   8  12       94.73       89.86      6.47 o 
  -4   8  12       18.29       21.64      3.73 o 
  -3   8  12      788.24      742.38     38.75 o 
  -2   8  12       56.76       55.30      4.80 o 
  -1   8  12        0.00       -0.21      1.96 o 
   0   8  12        0.42        3.20      1.63 o 
   1   8  12       13.44        7.41      2.09 o 
   2   8  12        2.74        6.87      2.55 o 
   3   8  12        1.46        1.83      1.37 o 
   4   8  12       39.62       37.96      6.75 o 
   5   8  12        0.30        2.21      3.22 o 
   6   8  12       20.36       14.32      5.82 o 
   7   8  12        2.53        4.43      9.88 o 
  -8   9  12        3.48        7.93      3.34 o 
  -7   9  12        4.62       11.67      5.31 o 
  -6   9  12        4.91        5.14      4.21 o 
  -5   9  12       31.22       25.92      4.82 o 
  -4   9  12        1.20        3.76      2.27 o 
  -3   9  12       26.71       28.12      5.05 o 
  -2   9  12        0.36        1.82      2.05 o 
  -1   9  12       29.02       29.73      4.16 o 
   0   9  12       15.56       11.25      3.45 o 
   1   9  12        0.01        4.72      5.01 o 
   2   9  12       11.55       14.24      3.57 o 
   3   9  12        0.93        5.14      3.11 o 
   4   9  12       22.26       21.38      4.32 o 
   5   9  12       23.11       22.79     21.62 o 
   6   9  12        7.99        9.68      4.00 o 
  -7  10  12       20.82       19.90      5.60 o 
  -6  10  12        0.08        9.62      3.55 o 
  -5  10  12       86.93       89.92      5.07 o 
  -4  10  12       20.23       18.63      4.16 o 
  -3  10  12      121.49      122.80      7.89 o 
  -2  10  12       24.75       38.03      5.54 o 
  -1  10  12        2.16       -0.80      1.96 o 
   0  10  12        1.74       -0.50      2.38 o 
   1  10  12        0.24        1.37      2.61 o 
   2  10  12        9.43       12.21      3.65 o 
   3  10  12      107.66      124.44      9.06 o 
   4  10  12       18.91       17.72      4.85 o 
  -5  11  12       12.86       13.76      3.72 o 
  -4  11  12       17.96       16.12      4.23 o 
  -3  11  12       33.75       32.48      6.20 o 
  -2  11  12       20.85       21.48      4.75 o 
  -1  11  12        8.26       11.70      3.77 o 
   0  11  12        5.40        5.43      4.41 o 
   1  11  12        1.07        3.35      6.23 o 
   2  11  12       14.39       14.34      3.66 o 
 -12   1  13       49.51       54.40      7.51 o 
 -11   1  13        7.64       11.55      2.91 o 
 -10   1  13        7.99        5.87      2.33 o 
  -9   1  13       23.44       17.94      3.12 o 
  -8   1  13      132.95      136.95      4.40 o 
  -7   1  13       43.09       46.41      3.77 o 
  -6   1  13      713.67      758.20     12.83 o 
  -5   1  13       43.52       28.02      1.81 o 
  -4   1  13        4.27        4.73      1.16 o 
  -3   1  13        0.26        2.66      1.61 o 
  -2   1  13      197.61      194.74      3.03 o 
  -1   1  13        1.77        2.74      1.02 o 
   0   1  13       58.87       59.84      3.36 o 
   1   1  13       65.05       66.92      4.00 o 
   2   1  13      168.63      181.04      5.99 o 
   3   1  13      146.80      133.17      5.27 o 
   4   1  13      119.28       94.03      4.03 o 
   5   1  13       32.25       31.72      3.11 o 
   6   1  13        5.49        2.82      1.28 o 
   7   1  13      107.97       95.50      5.11 o 
   8   1  13       89.41       91.33      7.99 o 
   9   1  13       18.02       15.33      4.92 o 
 -12   2  13        8.84       13.60      3.21 o 
 -11   2  13        9.00       10.44      3.64 o 
 -10   2  13       14.45       15.00      3.53 o 
  -9   2  13       24.36       20.07      4.20 o 
  -8   2  13      136.87      136.75      5.04 o 
  -7   2  13      181.88      187.92      4.82 o 
  -6   2  13      208.21      198.80      6.27 o 
  -5   2  13        0.25        1.76      1.31 o 
  -4   2  13      385.70      388.35      7.22 o 
  -3   2  13      419.62      448.86      5.97 o 
  -2   2  13      627.85      664.39      8.21 o 
  -1   2  13      216.18      215.29      4.07 o 
   0   2  13      327.75      339.88      5.54 o 
   1   2  13      216.80      210.88      5.85 o 
   2   2  13      330.93      321.37      7.09 o 
   3   2  13      356.81      325.04      6.83 o 
   4   2  13       32.45       27.85      3.35 o 
   5   2  13       73.14       65.34      4.10 o 
   6   2  13       74.78       76.45      5.50 o 
   7   2  13       60.91       69.76      5.32 o 
   8   2  13       18.74       15.66      4.02 o 
   9   2  13        5.55        7.54      3.06 o 
 -12   3  13        3.56        3.47      2.55 o 
 -11   3  13        3.04        9.01      2.96 o 
 -10   3  13       10.24        7.11      2.38 o 
  -9   3  13       13.78       12.67      2.94 o 
  -8   3  13        0.03        1.11      1.20 o 
  -7   3  13      128.75      122.01      5.65 o 
  -6   3  13       30.40       25.78      2.90 o 
  -5   3  13        0.74        3.13      1.29 o 
  -4   3  13      386.42      391.96      7.27 o 
  -3   3  13      788.64      803.21     13.78 o 
  -2   3  13      729.25      793.09     14.40 o 
  -1   3  13      211.47      200.90      4.97 o 
   0   3  13     1592.96     1702.54     37.26 o 
   1   3  13      533.32      553.68     11.35 o 
   2   3  13       33.08       37.10      3.00 o 
   3   3  13      194.44      211.14      4.16 o 
   4   3  13        7.06        2.30      1.60 o 
   5   3  13        2.95        2.63      1.46 o 
   6   3  13       29.77       29.90      3.95 o 
   7   3  13        1.09        5.99      1.83 o 
   8   3  13       24.28       13.92      5.02 o 
   9   3  13        5.18        9.74      4.24 o 
 -11   4  13        3.64        6.10      3.05 o 
 -10   4  13        2.89       10.10      2.80 o 
  -9   4  13       97.63      101.99      6.46 o 
  -8   4  13       85.98       81.26      6.03 o 
  -7   4  13        2.51        5.80      2.18 o 
  -6   4  13        0.01        2.38      1.23 o 
  -5   4  13      140.74      135.11      4.80 o 
  -4   4  13       86.40       82.06      3.00 o 
  -3   4  13      464.44      474.68      8.65 o 
  -2   4  13      301.95      317.24      6.00 o 
  -1   4  13        0.14        0.28      1.90 o 
   0   4  13      371.97      412.54      9.25 o 
   1   4  13      354.85      347.13      7.88 o 
   2   4  13       51.62       55.33      4.14 o 
   3   4  13        1.17       -0.74      1.34 o 
   4   4  13       57.36       47.78      3.79 o 
   5   4  13        2.39        4.35      1.91 o 
   6   4  13        8.13        7.05      1.99 o 
   7   4  13       23.32       19.51      4.12 o 
   8   4  13       59.87       60.33      5.33 o 
   9   4  13        3.30       10.11      4.71 o 
 -11   5  13       16.06       17.78      3.19 o 
 -10   5  13        0.34       -0.91      3.64 o 
  -9   5  13       49.69       38.55      4.49 o 
  -8   5  13        3.48        2.90      2.14 o 
  -7   5  13       32.11       32.64      3.82 o 
  -6   5  13       42.34       46.05      3.54 o 
  -5   5  13        5.57        5.04      1.38 o 
  -4   5  13        0.01        3.26      1.12 o 
  -3   5  13      166.39      154.63      5.13 o 
  -2   5  13       16.23       16.77      1.83 o 
  -1   5  13      106.35      100.70      3.80 o 
   0   5  13        4.54        4.71      1.74 o 
   1   5  13       16.32       15.78      2.19 o 
   2   5  13       70.39       65.40      3.11 o 
   3   5  13       16.88       11.96      2.09 o 
   4   5  13       16.24       12.33      2.58 o 
   5   5  13      173.08      178.09      7.71 o 
   6   5  13        1.32        2.48      2.40 o 
   7   5  13        3.30        3.97      3.01 o 
   8   5  13        0.21       -0.88      7.03 o 
 -10   6  13       27.91       24.80      4.42 o 
  -9   6  13       11.93       12.41      3.64 o 
  -8   6  13       11.17       16.94      3.71 o 
  -7   6  13      180.02      172.51      7.63 o 
  -6   6  13       65.37       61.74      4.25 o 
  -5   6  13        2.78        7.58      1.75 o 
  -4   6  13       12.39       12.09      1.63 o 
  -3   6  13       41.29       36.62      3.34 o 
  -2   6  13      347.30      369.39     10.46 o 
  -1   6  13      239.32      248.52      6.40 o 
   0   6  13       54.17       57.82      2.79 o 
   1   6  13       29.68       25.21      4.47 o 
   2   6  13       52.00       48.01      4.04 o 
   3   6  13       59.85       51.33      5.87 o 
   4   6  13        1.46        4.11      2.47 o 
   5   6  13        1.16        2.44      2.07 o 
   6   6  13        7.12        3.46      1.54 o 
   7   6  13       11.27       11.98      4.19 o 
 -10   7  13        1.87        7.52      2.85 o 
  -9   7  13       23.30       18.82      4.00 o 
  -8   7  13       10.93       10.95      4.17 o 
  -7   7  13       20.76       17.80      4.86 o 
  -6   7  13        0.08        3.46      1.84 o 
  -5   7  13       11.49        8.59      2.10 o 
  -4   7  13       18.48       15.11      3.36 o 
  -3   7  13      586.27      620.95     16.34 o 
  -2   7  13        5.65        6.23      1.82 o 
  -1   7  13       46.77       44.55      4.41 o 
   0   7  13       48.61       53.02      4.22 o 
   1   7  13       23.03       25.95      4.26 o 
   2   7  13        3.78        4.38      1.78 o 
   3   7  13       35.29       42.53      3.88 o 
   4   7  13        7.05        5.36      2.18 o 
   5   7  13       49.38       44.35      5.52 o 
   6   7  13        0.00       -0.43      6.85 o 
   7   7  13        7.75        9.23      4.34 o 
  -9   8  13       22.75       19.85      4.61 o 
  -8   8  13       41.07       27.24      5.37 o 
  -7   8  13       31.73       47.37      6.11 o 
  -6   8  13       10.27       14.20      3.88 o 
  -5   8  13        5.71        2.23      2.48 o 
  -4   8  13       18.78       14.89      2.92 o 
  -3   8  13       11.63        9.49      2.47 o 
  -2   8  13        1.04        7.17      2.26 o 
  -1   8  13       10.60       10.61      2.49 o 
   0   8  13        0.34        3.39      1.67 o 
   1   8  13       83.08      105.85      6.74 o 
   2   8  13        0.02        3.96      2.12 o 
   3   8  13       21.98       21.72      5.06 o 
   4   8  13       36.18       43.58      7.72 o 
   5   8  13        1.33        8.19      5.07 o 
   6   8  13      129.47      163.17     14.36 o 
  -7   9  13       37.71       38.34      7.17 o 
  -6   9  13        0.64       11.58      3.92 o 
  -5   9  13       32.38       25.95      5.25 o 
  -4   9  13        0.07        1.86      3.66 o 
  -3   9  13        2.10        4.25      2.96 o 
  -2   9  13       21.16       16.36      4.97 o 
  -1   9  13       17.37       15.72      4.07 o 
   0   9  13        7.87        9.05      3.45 o 
   1   9  13        0.24       12.07      3.16 o 
   2   9  13        3.09        8.82      5.02 o 
   3   9  13        0.01        0.40      4.16 o 
   4   9  13        0.42       10.15      4.49 o 
   5   9  13       20.38       40.59     12.92 o 
  -6  10  13       14.76       17.30      4.20 o 
  -5  10  13       43.29       52.39      5.00 o 
  -4  10  13        0.15        2.05      3.38 o 
  -3  10  13       71.44       73.42      6.60 o 
  -2  10  13        0.12        4.46      3.22 o 
  -1  10  13        4.72        4.85      4.71 o 
   0  10  13        6.50        6.34      2.93 o 
   1  10  13        4.02        1.49      3.57 o 
   2  10  13        0.73        4.53      3.43 o 
   3  10  13       30.55       24.35      6.79 o 
 -12   0  14       26.79       27.86     11.04 o 
 -11   0  14      142.47      138.83     13.46 o 
 -10   0  14       73.88       60.47      7.20 o 
  -9   0  14      400.96      457.87     40.77 o 
  -8   0  14      136.37      125.49     11.14 o 
  -7   0  14        6.08        4.30      2.53 o 
  -6   0  14      165.34      155.31      7.18 o 
  -5   0  14      429.91      418.13     11.96 o 
  -4   0  14      151.69      137.43      5.90 o 
  -3   0  14      227.42      236.34      8.19 o 
  -2   0  14      479.78      486.56     12.09 o 
  -1   0  14      427.35      468.50     17.25 o 
   0   0  14        4.98       10.70      3.14 o 
   1   0  14      216.40      199.21     12.74 o 
   2   0  14        7.02       12.03      3.59 o 
   3   0  14       16.56       15.32      5.09 o 
   4   0  14       82.25       65.66      7.01 o 
   5   0  14        1.45       -3.79      3.79 o 
   6   0  14        7.20        5.52      6.11 o 
   7   0  14       40.37       48.33      8.77 o 
   8   0  14        7.60        9.74      6.50 o 
 -11   1  14        7.04        8.06      2.88 o 
 -10   1  14       36.86       29.84      4.88 o 
  -9   1  14        6.63        2.79      2.32 o 
  -8   1  14      443.99      458.27     15.78 o 
  -7   1  14      245.44      251.36      8.50 o 
  -6   1  14      242.90      245.72      5.61 o 
  -5   1  14      424.12      430.16      6.61 o 
  -4   1  14        0.45        4.26      1.36 o 
  -3   1  14      401.81      406.14      7.08 o 
  -2   1  14       41.99       31.77      1.43 o 
  -1   1  14      213.09      205.02      4.75 o 
   0   1  14        7.69        4.78      2.25 o 
   1   1  14        1.53        6.07      2.61 o 
   2   1  14       26.74       16.17      3.00 o 
   3   1  14       61.02       55.96      3.58 o 
   4   1  14       91.99       70.14      6.25 o 
   5   1  14       91.62       75.51      6.16 o 
   6   1  14        0.00        7.13      4.12 o 
   7   1  14        1.69        8.81      3.52 o 
   8   1  14       43.28       59.43      7.56 o 
 -11   2  14        0.00        5.85      2.97 o 
 -10   2  14        0.55        8.65      2.56 o 
  -9   2  14       87.62       85.16      6.03 o 
  -8   2  14        1.20        3.90      1.89 o 
  -7   2  14      125.43      120.56      5.19 o 
  -6   2  14      195.33      173.20      4.42 o 
  -5   2  14      219.59      226.79      3.92 o 
  -4   2  14       16.35       14.70      1.32 o 
  -3   2  14      287.58      301.09      5.55 o 
  -2   2  14      273.64      294.86      5.77 o 
  -1   2  14        2.75        3.87      1.35 o 
   0   2  14        0.01        1.35      1.45 o 
   1   2  14      113.16       95.62      3.53 o 
   2   2  14       44.90       41.37      5.27 o 
   3   2  14      394.12      386.64      9.29 o 
   4   2  14      235.39      218.84      5.70 o 
   5   2  14       23.99       22.34      3.38 o 
   6   2  14       18.89       10.39      5.54 o 
   7   2  14      115.09      109.78      8.55 o 
   8   2  14       30.14       27.49     10.52 o 
 -11   3  14       82.42       79.93      5.74 o 
 -10   3  14        7.54       10.04      3.54 o 
  -9   3  14        2.06        5.71      2.53 o 
  -8   3  14       17.06       13.23      2.32 o 
  -7   3  14       84.15       78.58      4.20 o 
  -6   3  14      232.01      232.19      5.45 o 
  -5   3  14      134.58      127.29      4.70 o 
  -4   3  14        0.36        1.53      0.81 o 
  -3   3  14      541.97      586.16      7.41 o 
  -2   3  14      777.96      771.39     14.51 o 
  -1   3  14       51.52       40.79      2.99 o 
   0   3  14      318.45      307.13      5.47 o 
   1   3  14       99.26       94.98      4.06 o 
   2   3  14        6.54       10.01      2.04 o 
   3   3  14        2.28        4.59      1.26 o 
   4   3  14      355.64      353.58     12.11 o 
   5   3  14        0.86        4.01      1.99 o 
   6   3  14        0.12        1.58      1.72 o 
   7   3  14       31.23       37.34      4.72 o 
   8   3  14        1.71        4.87      2.60 o 
 -11   4  14       15.42       11.76      3.35 o 
 -10   4  14       26.77       21.71      4.66 o 
  -9   4  14        0.85        1.90      2.27 o 
  -8   4  14       19.21       19.98      2.72 o 
  -7   4  14        3.33        3.77      1.43 o 
  -6   4  14        5.95        2.61      2.08 o 
  -5   4  14        8.74        6.01      1.58 o 
  -4   4  14        0.13        1.24      0.87 o 
  -3   4  14       12.08        7.05      1.69 o 
  -2   4  14       18.14       10.54      2.20 o 
  -1   4  14      299.90      329.12      5.75 o 
   0   4  14       25.04       16.11      2.53 o 
   1   4  14       40.37       39.78      2.36 o 
   2   4  14        2.85        2.66      2.23 o 
   3   4  14      165.89      152.42      4.94 o 
   4   4  14        4.46        7.92      1.85 o 
   5   4  14        1.17        6.81      2.12 o 
   6   4  14       10.90        7.67      3.06 o 
   7   4  14       39.79       30.44      6.61 o 
   8   4  14        0.01        2.99      2.09 o 
 -10   5  14       48.27       53.81      7.57 o 
  -9   5  14       14.60       17.94      3.57 o 
  -8   5  14       89.60       88.42      6.28 o 
  -7   5  14        0.05        4.38      2.72 o 
  -6   5  14        0.57        3.77      1.69 o 
  -5   5  14        8.56       11.95      2.16 o 
  -4   5  14        0.29        3.31      1.28 o 
  -3   5  14       22.52       16.12      2.07 o 
  -2   5  14       89.85       94.65      3.32 o 
  -1   5  14       55.83       62.57      2.92 o 
   0   5  14       19.66       22.50      3.04 o 
   1   5  14      150.37      174.81      4.77 o 
   2   5  14       34.42       37.11      3.72 o 
   3   5  14       48.26       47.68      4.46 o 
   4   5  14       12.17        6.77      2.13 o 
   5   5  14        1.28        5.18      2.82 o 
   6   5  14       14.23       17.61      3.96 o 
   7   5  14       58.54       58.32      7.97 o 
 -10   6  14       10.44        8.11      2.20 o 
  -9   6  14       33.32       28.70      4.96 o 
  -8   6  14       13.33       11.65      2.75 o 
  -7   6  14        2.07        5.69      2.40 o 
  -6   6  14       38.93       41.82      3.85 o 
  -5   6  14       35.06       46.70      4.30 o 
  -4   6  14       33.78       33.52      3.50 o 
  -3   6  14        2.14        4.13      1.63 o 
  -2   6  14      365.21      385.87     11.21 o 
  -1   6  14        0.35        0.84      1.88 o 
   0   6  14        1.28        4.85      2.13 o 
   1   6  14        5.49        6.95      2.27 o 
   2   6  14       57.67       50.22      4.34 o 
   3   6  14        3.82        3.69      1.95 o 
   4   6  14        0.24        3.79      1.88 o 
   5   6  14        9.67       12.76      4.09 o 
   6   6  14        7.55        5.82      3.26 o 
  -9   7  14       13.03       11.63      3.34 o 
  -8   7  14       81.64       76.68      5.11 o 
  -7   7  14        0.72       -2.01      3.22 o 
  -6   7  14       25.15       23.92      5.89 o 
  -5   7  14       69.15       64.17      6.22 o 
  -4   7  14       69.24       66.22      5.82 o 
  -3   7  14       25.49       26.73      4.02 o 
  -2   7  14       21.21       12.91      2.47 o 
  -1   7  14        2.89        2.78      3.72 o 
   0   7  14        0.69        2.85      3.06 o 
   1   7  14       16.79       14.60      4.05 o 
   2   7  14       56.53       70.24      6.64 o 
   3   7  14      225.53      258.21     18.23 o 
   4   7  14        1.88        6.78      8.23 o 
   5   7  14        2.45        2.65      4.56 o 
   6   7  14        4.15       12.87      4.24 o 
  -8   8  14       13.23        7.50      3.26 o 
  -7   8  14        6.20       10.96      3.74 o 
  -6   8  14       54.26       65.93      9.85 o 
  -5   8  14       30.98       29.92      5.69 o 
  -4   8  14        0.14        7.61      3.21 o 
  -3   8  14        0.13        0.21      6.11 o 
  -2   8  14      159.72      172.31     12.60 o 
  -1   8  14       58.44       45.40      6.36 o 
   0   8  14        0.35        1.14      4.82 o 
   1   8  14        0.35       -2.80      2.80 o 
   2   8  14        7.94        5.74      7.65 o 
   3   8  14       31.18       28.99      6.84 o 
   4   8  14        3.57        0.69      4.95 o 
   5   8  14        0.90        8.60      4.00 o 
  -6   9  14       12.70       13.38      3.64 o 
  -5   9  14        9.75        6.76      3.68 o 
  -4   9  14       18.75       10.88      3.56 o 
  -3   9  14       14.54        6.36      2.97 o 
  -2   9  14       33.30       33.34      6.46 o 
  -1   9  14        5.10        7.82      3.24 o 
   0   9  14       43.07       47.34      7.13 o 
   1   9  14       19.38       23.96      6.44 o 
   2   9  14        6.62        5.45      3.08 o 
   3   9  14       13.58       12.51      4.11 o 
  -4  10  14       33.41       30.47      9.60 o 
  -3  10  14        8.14       12.76      3.83 o 
  -2  10  14        1.98       10.89      4.38 o 
  -1  10  14       10.02       11.50      4.82 o 
   0  10  14        0.64       10.96      4.59 o 
 -11   1  15        7.27        5.11      3.75 o 
 -10   1  15        4.90        5.79      3.66 o 
  -9   1  15       88.72       90.30      6.78 o 
  -8   1  15      134.32      123.26      5.81 o 
  -7   1  15        7.30        6.09      2.04 o 
  -6   1  15       56.11       47.63      3.39 o 
  -5   1  15        0.08        0.65      1.18 o 
  -4   1  15       14.72       15.19      1.69 o 
  -3   1  15       11.67        8.46      1.48 o 
  -2   1  15       10.47       13.60      2.07 o 
  -1   1  15        3.92        3.32      1.61 o 
   0   1  15        6.74        9.46      2.38 o 
   1   1  15       79.41       72.80      3.97 o 
   2   1  15       27.59       19.85      3.65 o 
   3   1  15       26.28       22.15      6.28 o 
   4   1  15       59.98       61.04      6.17 o 
   5   1  15        9.41       14.47      6.50 o 
   6   1  15       33.91       36.78      5.96 o 
   7   1  15       13.96       10.43      6.71 o 
 -11   2  15       20.29       16.65      4.89 o 
 -10   2  15       14.97       14.66      3.12 o 
  -9   2  15       12.75       11.05      3.56 o 
  -8   2  15        0.66        1.86      2.43 o 
  -7   2  15      145.58      158.29      5.27 o 
  -6   2  15      140.20      134.43      4.57 o 
  -5   2  15      280.95      268.30      5.85 o 
  -4   2  15       95.88       83.42      3.18 o 
  -3   2  15       24.82       21.59      2.12 o 
  -2   2  15        0.04        3.01      1.27 o 
  -1   2  15        5.65        9.72      1.39 o 
   0   2  15        8.46        6.79      2.27 o 
   1   2  15       58.24       41.28      2.70 o 
   2   2  15      104.05       82.99      5.02 o 
   3   2  15       25.44       22.72      3.75 o 
   4   2  15       75.43       63.44      5.39 o 
   5   2  15       34.76       33.68      8.48 o 
   6   2  15       37.61       44.11      5.72 o 
   7   2  15        0.09        1.84      2.93 o 
 -10   3  15        7.59       10.41      6.24 o 
  -9   3  15        0.97        4.13      2.21 o 
  -8   3  15       96.15       91.29      6.35 o 
  -7   3  15       66.04       65.29      5.55 o 
  -6   3  15       65.83       70.38      4.34 o 
  -5   3  15       10.49        7.72      1.51 o 
  -4   3  15       26.73       30.96      2.61 o 
  -3   3  15      138.65      131.33      4.04 o 
  -2   3  15       14.28        5.98      1.48 o 
  -1   3  15        5.39        5.00      1.55 o 
   0   3  15       32.78       32.74      2.83 o 
   1   3  15       56.14       43.31      3.78 o 
   2   3  15        3.31        4.67      1.34 o 
   3   3  15       28.22       19.41      3.04 o 
   4   3  15       79.03       83.01      4.98 o 
   5   3  15        1.21       -2.02      2.41 o 
   6   3  15       16.61       26.22      6.59 o 
   7   3  15        0.17        8.14      5.83 o 
 -10   4  15       47.29       42.92      5.42 o 
  -9   4  15        3.58        9.81      3.04 o 
  -8   4  15        5.32        6.26      1.89 o 
  -7   4  15        0.17        5.82      1.94 o 
  -6   4  15       41.34       42.83      2.94 o 
  -5   4  15       27.22       22.19      2.78 o 
  -4   4  15       37.89       27.91      2.51 o 
  -3   4  15       28.57       23.44      2.49 o 
  -2   4  15       26.77       36.14      3.54 o 
  -1   4  15        9.64        5.69      1.29 o 
   0   4  15       35.32       36.74      4.11 o 
   1   4  15      132.01      127.20      6.13 o 
   2   4  15       25.89       22.48      3.05 o 
   3   4  15       74.83       68.14      4.85 o 
   4   4  15        0.22        4.50      2.18 o 
   5   4  15       21.55       17.22      3.82 o 
   6   4  15       17.47       20.77      7.72 o 
   7   4  15        0.74       14.17      6.98 o 
  -9   5  15        0.49        1.64      2.23 o 
  -8   5  15        7.45        7.69      3.24 o 
  -7   5  15        4.61        6.64      3.05 o 
  -6   5  15       12.30        9.01      3.14 o 
  -5   5  15        0.03        3.39      2.25 o 
  -4   5  15       17.60       14.58      2.37 o 
  -3   5  15      154.08      173.81      5.28 o 
  -2   5  15      241.31      247.56      7.80 o 
  -1   5  15       15.64        6.65      1.94 o 
   0   5  15       22.34       14.99      2.93 o 
   1   5  15       43.25       38.65      5.04 o 
   2   5  15        0.02        4.74      1.30 o 
   3   5  15        0.63        2.85      2.92 o 
   4   5  15        3.10        4.44      2.03 o 
   5   5  15        9.13        6.45      2.90 o 
   6   5  15        0.01       10.24      6.80 o 
  -9   6  15       70.97       54.19      6.25 o 
  -8   6  15        1.02        5.37      8.58 o 
  -7   6  15      130.54      157.71     11.32 o 
  -6   6  15      110.85      133.33      8.15 o 
  -5   6  15       35.19       34.27      9.08 o 
  -4   6  15       14.07       15.87      4.89 o 
  -3   6  15       79.45       74.26      4.95 o 
  -2   6  15        0.58        4.11      1.93 o 
  -1   6  15        0.17        0.80      3.92 o 
   0   6  15       30.74       23.98      8.15 o 
   1   6  15       22.62       22.93      5.47 o 
   2   6  15       11.51        8.35      3.01 o 
   3   6  15        1.13        6.83      3.69 o 
   4   6  15        0.20        4.72      2.75 o 
   5   6  15        0.77        1.26      2.65 o 
  -8   7  15        3.55        5.78      2.98 o 
  -7   7  15       38.50       31.94      6.67 o 
  -6   7  15        1.29       13.15      4.69 o 
  -5   7  15       82.20       85.93      6.37 o 
  -4   7  15       94.52       86.61      5.71 o 
  -3   7  15        6.15        7.99      2.86 o 
  -2   7  15       46.77       49.32      6.74 o 
  -1   7  15       28.66       16.71      5.32 o 
   0   7  15       21.33       14.44      5.10 o 
   1   7  15        0.31        0.99      4.24 o 
   2   7  15        2.64        5.05      3.18 o 
   3   7  15       10.35        9.55      4.16 o 
   4   7  15      106.46      118.69     13.87 o 
  -6   8  15       19.57       21.47      4.95 o 
  -5   8  15        1.76       -2.14      2.43 o 
  -4   8  15        0.87        5.14      3.09 o 
  -3   8  15        0.16        5.58      2.93 o 
  -2   8  15        1.84       -2.41      3.05 o 
  -1   8  15        7.45        9.22      3.77 o 
   0   8  15       37.66       25.33      6.70 o 
   1   8  15       12.61       18.17      5.81 o 
   2   8  15        3.04        0.94      2.82 o 
   3   8  15        0.73        2.30      4.94 o 
  -4   9  15       32.09       36.02      8.37 o 
  -3   9  15        1.45        7.50      4.58 o 
  -2   9  15       19.99       16.19      5.01 o 
  -1   9  15        4.50       16.31      5.12 o 
   0   9  15        0.69        2.65      7.00 o 
   1   9  15       14.76       13.10      4.48 o 
 -10   0  16       54.86       47.96     10.53 o 
  -9   0  16      515.15      513.86     29.25 o 
  -8   0  16        6.55        4.91      2.98 o 
  -7   0  16       11.75       11.08      3.54 o 
  -6   0  16        2.62       -0.53      1.80 o 
  -5   0  16       86.44       79.91     10.37 o 
  -4   0  16        8.24        6.52      1.97 o 
  -3   0  16       25.84       29.44      3.70 o 
  -2   0  16        0.91        3.55      1.12 o 
  -1   0  16      168.67      174.30     13.59 o 
   0   0  16        9.88       11.36      3.77 o 
   1   0  16        0.07        4.59      2.48 o 
   2   0  16       17.42       11.28      4.13 o 
   3   0  16        1.29        4.14      3.28 o 
   4   0  16       36.54       45.64     10.77 o 
   5   0  16       13.33       22.92      7.91 o 
   6   0  16       18.69       32.98     10.87 o 
 -10   1  16       45.27       48.46      4.59 o 
  -9   1  16       13.42       17.88      3.66 o 
  -8   1  16       20.17       15.59      2.87 o 
  -7   1  16      262.74      241.38     11.95 o 
  -6   1  16        5.41        6.95      1.77 o 
  -5   1  16       30.14       21.11      2.77 o 
  -4   1  16      120.67       97.49      7.33 o 
  -3   1  16        0.61        2.46      1.29 o 
  -2   1  16        4.85        2.51      1.71 o 
  -1   1  16       13.02        8.01      1.73 o 
   0   1  16       64.14       68.97      5.82 o 
   1   1  16        7.61        6.74      2.42 o 
   2   1  16        3.03        6.19      1.96 o 
   3   1  16       28.38       22.64      5.64 o 
   4   1  16       17.85       22.62      8.51 o 
   5   1  16        0.30        4.13      2.85 o 
   6   1  16        5.40        9.06      4.05 o 
 -10   2  16       33.29       42.10      7.64 o 
  -9   2  16       37.40       34.97      5.62 o 
  -8   2  16       12.02        9.62      3.24 o 
  -7   2  16        2.55        2.76      1.68 o 
  -6   2  16       31.47       30.11      2.72 o 
  -5   2  16        4.78        1.78      1.45 o 
  -4   2  16        2.58        3.32      1.05 o 
  -3   2  16        0.13        3.51      0.99 o 
  -2   2  16       40.63       28.98      2.92 o 
  -1   2  16        1.48        3.88      1.14 o 
   0   2  16        3.01        4.36      1.22 o 
   1   2  16        7.40        7.58      2.61 o 
   2   2  16        1.66        6.08      2.33 o 
   3   2  16        0.22        0.70      4.08 o 
   4   2  16       42.39       34.65     10.50 o 
   5   2  16        7.84       14.67      7.43 o 
   6   2  16        2.33        8.51      3.41 o 
  -9   3  16        0.02        6.31      3.95 o 
  -8   3  16        2.13        3.62      3.52 o 
  -7   3  16       12.59        7.03      2.50 o 
  -6   3  16      224.00      237.65     11.79 o 
  -5   3  16        7.46        7.93      1.91 o 
  -4   3  16       18.80       27.17      2.74 o 
  -3   3  16        8.50        8.94      1.88 o 
  -2   3  16       14.16        7.07      1.76 o 
  -1   3  16       14.04        7.45      1.79 o 
   0   3  16       68.46       55.71      3.99 o 
   1   3  16      120.31      101.71      6.22 o 
   2   3  16        0.65        6.92      2.05 o 
   3   3  16        6.01        6.51      3.57 o 
   4   3  16       37.01       43.23      5.43 o 
   5   3  16        0.92        7.39      3.83 o 
   6   3  16       43.13       48.60      9.14 o 
  -9   4  16        1.95        0.94      2.80 o 
  -8   4  16        0.56        6.81      2.65 o 
  -7   4  16      145.53      165.54      8.21 o 
  -6   4  16      116.52      121.12      7.87 o 
  -5   4  16       70.57       69.03      5.62 o 
  -4   4  16        5.36        5.14      1.58 o 
  -3   4  16        9.30        6.07      1.51 o 
  -2   4  16      164.82      134.35      8.25 o 
  -1   4  16       56.18       61.00      7.03 o 
   0   4  16        3.08        6.65      2.31 o 
   1   4  16       88.72      108.37      6.35 o 
   2   4  16       21.02       15.97      7.59 o 
   3   4  16       34.59       33.85      6.30 o 
   4   4  16       78.85       66.89      8.11 o 
   5   4  16       63.74       67.72      5.41 o 
  -8   5  16      121.10      131.34      9.33 o 
  -7   5  16        6.15        6.17      2.46 o 
  -6   5  16       74.96       76.68      5.36 o 
  -5   5  16        6.84       11.15      2.90 o 
  -4   5  16       18.99       17.12      3.76 o 
  -3   5  16       24.31       27.02      3.88 o 
  -2   5  16       36.10       37.20      4.42 o 
  -1   5  16       10.70       14.80      3.65 o 
   0   5  16        1.33        1.91      1.59 o 
   1   5  16       17.53       10.89      3.93 o 
   2   5  16        7.39       12.81      3.38 o 
   3   5  16        3.23        7.47      2.61 o 
   5   5  16        8.38        6.34      5.10 o 
  -7   6  16       60.15       58.40      8.04 o 
  -6   6  16       17.38       10.88      3.63 o 
  -5   6  16        0.49        5.09      2.10 o 
  -4   6  16        0.99        2.93      3.16 o 
  -3   6  16      162.83      154.58     22.77 o 
  -2   6  16       40.88       29.33      6.72 o 
  -1   6  16      309.90      315.15     31.34 o 
   0   6  16      109.80      113.05      8.89 o 
   1   6  16        5.56        7.95      4.29 o 
   2   6  16       53.85       55.39      5.32 o 
   3   6  16        0.99        2.68      4.43 o 
   4   6  16       20.11       25.62      9.47 o 
  -6   7  16        1.12        6.83      2.83 o 
  -5   7  16        0.05        4.00      2.79 o 
  -4   7  16        2.31        5.77      4.17 o 
  -3   7  16       56.56       52.96      6.58 o 
  -2   7  16       28.72       26.08      6.51 o 
  -1   7  16        0.02        0.80     10.34 o 
   0   7  16        0.33       -2.62      2.62 o 
   1   7  16        1.02        2.69     10.92 o 
   2   7  16       35.64       45.04      6.10 o 
   3   7  16       14.72        8.69      6.24 o 
  -4   8  16       22.61       19.55      5.26 o 
  -3   8  16       14.72       10.94      4.22 o 
  -2   8  16        0.50       -2.94      2.94 o 
  -1   8  16       15.96        4.29      8.04 o 
   0   8  16        6.40        1.78      2.97 o 
   1   8  16        9.76       13.97      4.96 o 
  -9   1  17       26.06       15.83      3.94 o 
  -8   1  17       28.91       27.25      4.64 o 
  -7   1  17        2.46        5.10      2.73 o 
  -6   1  17        0.56        4.45      1.81 o 
  -5   1  17       32.80       30.22      4.25 o 
  -4   1  17        0.24        3.02      2.00 o 
  -3   1  17        1.69        3.69      2.13 o 
  -2   1  17       23.08       25.99      3.98 o 
  -1   1  17        0.02        7.12      2.47 o 
   0   1  17        1.67        5.30      2.09 o 
   1   1  17       23.78       21.17      5.06 o 
   2   1  17       16.30       14.60      4.78 o 
   3   1  17       33.78       29.23      6.91 o 
   4   1  17        1.18        6.79      3.46 o 
   5   1  17        4.94        5.88      2.99 o 
  -9   2  17       15.79       13.32      3.22 o 
  -8   2  17       87.55       78.23      6.32 o 
  -7   2  17       19.79       17.19      3.55 o 
  -6   2  17      106.18      113.79      5.85 o 
  -5   2  17        0.06        4.07      1.89 o 
  -4   2  17        0.42        5.62      2.26 o 
  -3   2  17        0.65        2.96      1.22 o 
  -2   2  17        0.02        0.70      1.82 o 
  -1   2  17       18.43       22.64      4.83 o 
   0   2  17       36.30       41.59      6.91 o 
   1   2  17       12.23       11.82      4.89 o 
   2   2  17        9.79        6.58      3.40 o 
   3   2  17       47.02       56.93      6.96 o 
   4   2  17        7.28        7.17      4.92 o 
   5   2  17        4.96        9.67      4.40 o 
  -8   3  17       61.93       55.21      4.70 o 
  -7   3  17        0.77        2.92      3.90 o 
  -6   3  17        1.49        4.71      2.42 o 
  -5   3  17        0.32        1.84      2.41 o 
  -4   3  17       25.88       15.47      6.43 o 
  -3   3  17       61.03       50.38      6.75 o 
  -2   3  17       26.89       32.01      5.17 o 
  -1   3  17        4.35        3.19      2.39 o 
   0   3  17        1.56        3.34      3.99 o 
   1   3  17        5.42        5.60      3.24 o 
   2   3  17        1.72        6.01      3.80 o 
   3   3  17       14.26        9.17      7.48 o 
   4   3  17        6.16        3.90      2.29 o 
   5   3  17        0.07        0.96      2.38 o 
  -8   4  17       11.86        9.97      2.99 o 
  -7   4  17       36.38       29.45      5.45 o 
  -6   4  17       22.38       21.72      3.99 o 
  -5   4  17       29.15       37.39      7.16 o 
  -4   4  17        0.78        1.53      2.58 o 
  -3   4  17        0.92        2.93      2.83 o 
  -2   4  17       65.92       65.93      8.29 o 
  -1   4  17       21.95       16.05      6.39 o 
   0   4  17      161.12      150.63     16.07 o 
   1   4  17        7.75       10.99      4.02 o 
   2   4  17       13.99       11.33      4.43 o 
   3   4  17       20.05       15.10      4.76 o 
   4   4  17       25.58       16.59      6.34 o 
  -7   5  17        4.39       10.75      4.27 o 
  -6   5  17       13.05       11.10      4.18 o 
  -5   5  17       14.69       12.65      4.39 o 
  -4   5  17       41.36       37.35      6.11 o 
  -3   5  17       18.36       18.50      5.15 o 
  -2   5  17        7.36        8.56      4.71 o 
  -1   5  17       12.08        8.30      4.54 o 
   0   5  17       30.43       22.05      7.32 o 
   1   5  17        1.86        6.43      4.79 o 
   2   5  17        9.77       16.35      6.63 o 
   3   5  17        6.45       12.36      6.82 o 
  -6   6  17        1.20        1.05     13.14 o 
  -5   6  17       23.41       23.95      5.93 o 
  -4   6  17        0.52        8.65      4.85 o 
  -3   6  17       18.11       12.06      6.70 o 
  -2   6  17        0.01       -0.35      5.87 o 
  -1   6  17        8.44       10.03      4.04 o 
   0   6  17        4.40        6.66      3.51 o 
   1   6  17       54.13       53.77      9.13 o 
  -4   7  17        4.17        9.59      4.02 o 
  -3   7  17       30.86       31.49      7.19 o 
  -2   7  17       43.04       46.73      6.45 o 
  -1   7  17        1.15       10.71      5.06 o 
   0   7  17      100.55      127.89     14.19 o 
  -8   0  18       61.63       59.15     17.24 o 
  -7   0  18        2.40        1.04      2.92 o 
  -6   0  18       17.23       16.74      6.81 o 
  -5   0  18       33.01       31.68     11.12 o 
  -4   0  18        7.27       13.69      5.82 o 
  -3   0  18        1.40        9.18      5.90 o 
  -2   0  18       38.46       52.78     10.35 o 
  -1   0  18       47.12       44.86      8.19 o 
   0   0  18        4.56        8.37      5.16 o 
   1   0  18        0.12       12.23      6.47 o 
   2   0  18       31.26       28.62      9.38 o 
   3   0  18        0.01        3.33      3.70 o 
   4   0  18       19.31       12.04      6.28 o 
  -8   1  18        2.11        1.73      3.10 o 
  -7   1  18        0.18       -0.02      3.72 o 
  -6   1  18        5.34        4.67      5.09 o 
  -5   1  18        0.69        4.60      2.59 o 
  -4   1  18       65.29       79.94      7.57 o 
  -3   1  18       66.49       77.27     10.41 o 
  -2   1  18        1.43        1.80      1.99 o 
  -1   1  18       10.18        8.72      3.32 o 
   0   1  18       20.58       28.11      6.83 o 
   1   1  18       23.67       24.66      5.82 o 
   2   1  18       43.61       35.62      8.50 o 
   3   1  18        0.29        9.19      7.13 o 
   4   1  18        0.90        1.99      3.59 o 
  -7   2  18        1.49        5.83      1.64 o 
  -6   2  18       51.27       42.54      9.56 o 
  -5   2  18        0.80        3.80      2.87 o 
  -4   2  18        0.00        5.46      2.90 o 
  -3   2  18        6.89        9.72      5.10 o 
  -2   2  18        2.10        0.92      1.94 o 
  -1   2  18        1.80        9.55      6.60 o 
   0   2  18        8.49        6.48      3.54 o 
   1   2  18        0.76        3.01      2.99 o 
   2   2  18       16.92       18.34      5.20 o 
   3   2  18        8.15        6.98      3.90 o 
  -7   3  18       31.79       22.17      4.71 o 
  -6   3  18       17.70       24.77      6.17 o 
  -5   3  18       15.30       13.16      3.94 o 
  -4   3  18        1.37        8.62      3.73 o 
  -3   3  18       15.46       14.32      4.71 o 
  -2   3  18        0.22        6.01      4.47 o 
  -1   3  18       21.68       17.36      6.48 o 
   0   3  18       43.57       56.95      5.86 o 
   1   3  18       42.11       32.95      9.95 o 
   2   3  18        1.21        4.94      5.08 o 
   3   3  18        3.64        5.28      3.38 o 
  -6   4  18        0.13        6.44      3.45 o 
  -5   4  18       11.98        3.86      7.41 o 
  -4   4  18        0.67        4.18      2.82 o 
  -3   4  18        0.00       -1.13      4.13 o 
  -2   4  18        2.54        5.21      4.76 o 
  -1   4  18       38.67       50.55      8.13 o 
   0   4  18        8.74        9.23      5.69 o 
   1   4  18       15.62       17.58      6.67 o 
   2   4  18        0.25        8.89      5.63 o 
  -5   5  18       20.77       20.89      5.25 o 
  -4   5  18       15.87        9.80      3.97 o 
  -3   5  18        0.06        5.69      4.27 o 
  -2   5  18       53.05       48.01      6.96 o 
  -1   5  18       34.98       46.85      7.73 o 
   0   5  18        0.76        4.78      5.16 o 
   1   5  18        6.38        4.92      5.65 o 
  -6   1  19        2.93        7.38      3.86 o 
  -5   1  19        4.32        3.75      4.48 o 
  -4   1  19       16.54       21.79      9.21 o 
  -3   1  19       81.75      119.63      7.55 o 
  -2   1  19       28.72       35.10     11.29 o 
  -1   1  19       11.07        7.79      4.01 o 
   0   1  19       35.94       47.34      6.78 o 
   1   1  19        9.00       13.69      5.10 o 
  -5   2  19        5.54       11.35      4.27 o 
  -4   2  19       14.25       15.55      5.20 o 
  -3   2  19        0.11        7.10      3.70 o 
  -2   2  19        0.16        2.07      3.04 o 
  -1   2  19       10.32       13.76      4.31 o 
   0   2  19        0.58        4.88      1.61 o 
   1   2  19       45.33       48.90      5.42 o 
  -4   3  19        3.15        4.94      5.51 o 
  -3   3  19        3.44        2.05      4.15 o 
  -2   3  19        5.92        5.23      2.57 o 
  -1   3  19       13.49       16.00      5.86 o 
   0   3  19       13.01       10.27      6.15 o 
                                                 
